# Supplementary material for: Transcriptomic and cellular decoding of regional brain vulnerability to neurogenetic disorders
Source: Nat Commun. 2020 Jul 3;11:3358. doi: 10.1038/s41467-020-17051-5 (PMC7335069; doi:10.1038/s41467-020-17051-5)
Supplement: Supplementary file 4 — Supplementary Data 1 [file 41467_2020_17051_MOESM4_ESM.xlsx]

## Sheet: PLS loadings
gene	chr	dupX	dupY	delX	dup21	del22q11.2	del11p13
A1BG	19	-1.61309	1.09762	1.32123	1.74563	1.21093	1.30131
A1CF		-0.0119295	-0.550733	-0.10693	-0.169549	-0.0208421	0.00712515
A2M	12	0.446554	-0.182633	-0.685867	-0.42828	-0.3796	-0.780005
A2ML1	12	0.0809831	0.642519	0.016952	-0.127571	0.73212	0.264639
A4GALT	22	-0.0650114	0.0126634	0.244261	-0.0797387	0.1163	0.255033
A4GNT		-0.0735845	-0.806008	0.263893	-0.127053	-0.0203756	0.247148
AAAS	12	1.43404	-0.383439	-1.64798	-1.31647	-0.94461	-1.43207
AACS	12	-0.587663	0.0527189	0.0414947	0.403554	-0.517368	-0.138516
AADAC	3	0.483717	-0.55516	-0.0956859	-0.495322	-0.188052	-0.120023
AADACL3	1	0.337935	-0.624387	-0.265668	-0.477739	-0.389237	-0.439311
AADACL4	1	0.415422	-0.457758	-0.449602	-0.468822	-0.139028	-0.314556
AADAT	4	0.0913637	1.26379	-0.355961	0.206359	0.431084	-0.132112
AAED1	9	-1.11721	2.23244	1.04187	1.42787	1.59015	1.21581
AAGAB	15	-0.618911	-0.446554	1.12307	0.349019	0.50318	1.00404
AAK1		0.926215	-1.24941	-0.272914	-1.16917	-0.653628	-0.306002
AAMP	2	-0.464285	-0.467289	0.11577	0.394728	-0.468256	-0.192878
AANAT	17	0.135051	-0.494763	-0.0677269	-0.373975	-0.332966	-0.274571
AARD	8	0.150825	-0.360921	0.225595	-0.393852	-0.308323	0.00747632
AARS	16	0.706793	-1.48978	-1.03001	-0.903604	-1.77813	-1.35929
AARS2		0.686331	0.688084	-0.994261	-0.763787	-0.0820598	-0.753269
AASDH	4	1.41227	-0.149846	-1.05781	-1.25605	-0.523794	-0.796438
AASDHPPT	11	0.0205846	-0.585611	0.0104173	-0.284224	0.196044	0.213616
AASS	7	-0.534523	0.779006	0.749919	0.895733	1.21709	0.762358
AATF	17	-0.0214595	-1.27553	0.254942	0.00591319	-0.602786	-0.191682
AATK		0.765838	-0.70922	-0.89632	-0.589481	-1.19655	-1.18796
ABAT	16	1.06134	-1.06818	-0.713976	-1.25061	-0.600127	-0.609263
ABCA1		-1.09887	1.3971	1.24975	1.31474	1.73998	1.47199
ABCA11P	4	0.826585	-0.0834845	-0.511067	-0.757414	-0.33042	-0.486117
ABCA12	2	-0.496539	0.229039	0.327818	0.433375	0.56933	0.440883
ABCA13	7	0.100565	-0.0480409	0.074493	-0.0753604	0.25812	0.105996
ABCA17P	16	-1.58225	2.5689	1.04382	1.66267	1.95473	1.49253
ABCA2	9	-0.268022	-0.475332	-0.0124131	0.426862	-0.541703	-0.370726
ABCA3	16	-0.898171	-0.457303	0.495168	0.695925	-0.185293	0.215294
ABCA4	1	-0.192381	0.00443587	-0.0747522	0.325243	-0.310067	0.11316
ABCA5	17	1.1642	-0.362249	-1.55185	-1.2065	-0.824652	-1.2949
ABCA6	17	1.99687	-1.16242	-2.2242	-1.88563	-1.98087	-2.20144
ABCA7	19	0.516058	-0.454019	-0.885605	-0.61628	-1.14122	-1.01919
ABCA8	17	0.570783	-0.0653322	-0.478374	-0.160593	-0.313547	-0.559759
ABCA9	17	1.94199	-1.24386	-1.64928	-1.81413	-1.48209	-1.66843
ABCB1	7	0.95119	-0.246326	-1.19322	-1.0219	-0.566564	-1.15888
ABCB10	1	1.78789	-0.243264	-1.89731	-1.54028	-1.20028	-1.59841
ABCB11	2	0.408956	-0.404543	-0.258259	-0.444407	-0.0839305	-0.213163
ABCB4	7	0.252243	-0.154421	-0.372182	-0.257715	-0.290723	-0.220725
ABCB5	7	-0.653832	-0.577149	0.553188	0.384495	0.154895	0.458013
ABCB6	2	-1.76487	1.62091	1.3076	1.5646	1.62339	1.40813
ABCB7	X	1.37474	-0.726635	-1.06228	-1.32536	-0.658723	-0.882275
ABCB8	7	-0.605911	-0.2845	0.327493	0.714237	-0.443028	0.151415
ABCB9	12	0.818698	-1.7634	-1.10142	-0.993315	-1.88003	-1.47398
ABCC1	16	1.201	-0.940182	-0.988178	-1.33329	-1.05373	-0.925319
ABCC10	6	0.486839	-0.242821	-0.987904	-0.478935	-0.759694	-0.929068
ABCC11	16	-1.4769	-0.179743	1.24043	1.29858	0.679688	1.11046
ABCC12	16	-1.20136	0.0496935	1.19431	0.929404	0.409705	1.13778
ABCC2	10	-0.0712359	0.147342	0.0545283	-0.0888444	0.2908	0.170436
ABCC3	17	1.32702	-1.67638	-1.50177	-1.37423	-1.67435	-1.49599
ABCC4	13	-1.44547	1.50557	1.59449	1.51974	1.73931	1.67403
ABCC5		1.70192	0.0766513	-1.8276	-1.40005	-1.13158	-1.50177
ABCC6	16	-1.07009	-0.00819446	0.902655	0.807608	0.27644	0.530971
ABCC8	11	1.28345	-2.32077	-1.61554	-1.38963	-2.13443	-1.75295
ABCC9	12	-0.00253483	0.378229	0.586335	0.106595	0.827167	0.677894
ABCD1	X	-1.0243	-0.478714	0.976582	1.00983	0.177266	0.648016
ABCD2	12	1.12774	-1.00205	-0.727917	-1.13441	-0.565219	-0.629679
ABCD3	1	0.610178	0.900574	0.00281512	-0.239054	0.76217	0.227463
ABCD4	14	0.807496	0.129841	-1.01849	-0.650858	-0.485694	-0.92688
ABCF1	6	-0.223629	0.305498	-0.173557	0.294165	-0.300183	-0.237242
ABCF2	7	0.904255	-1.29055	-1.25029	-1.00368	-1.75967	-1.4795
ABCF3	3	-0.145533	-1.06751	-0.236832	-0.0539474	-0.887029	-0.510596
ABCG1	21	0.673573	0.575936	-0.996287	-0.25565	-0.216465	-0.701181
ABCG2	4	1.11563	-1.42261	-0.827603	-1.32368	-0.91274	-0.957165
ABCG4	11	0.851879	-1.09534	-1.11537	-1.0398	-1.58255	-1.42189
ABCG8	2	0.0291191	-0.544042	0.061389	-0.320218	-0.28637	-0.199948
ABHD1		-1.13325	1.53969	1.15587	1.29647	1.71877	1.43516
ABHD11	7	0.87524	-2.3903	-0.581151	-1.1353	-1.62874	-0.934782
ABHD12	20	1.463	-1.39921	-1.68093	-1.64563	-1.78123	-1.8947
ABHD12B	14	-0.880397	-0.101969	0.954109	0.713239	0.321258	0.750649
ABHD13	13	1.41599	0.198232	-1.47223	-1.27461	-0.601955	-1.14576
ABHD14A	3	-0.157914	-1.52891	-0.362909	-0.100633	-1.21654	-0.56833
ABHD14B	3	-0.206299	-0.531351	-0.0100142	0.199587	-0.616689	-0.238829
ABHD15	17	-0.5069	0.499121	0.873067	0.501015	0.949364	0.786204
ABHD2	15	-0.770889	1.73031	0.884761	0.687019	1.43621	0.95307
ABHD3		0.562045	0.136839	-0.210607	-0.46983	0.24405	-0.0264166
ABHD4	14	-1.19141	0.418851	1.65258	1.26533	1.48273	1.53458
ABHD5	3	0.805717	-1.07718	-0.690197	-0.630861	-0.898174	-0.744478
ABHD6	3	1.72642	-1.48195	-1.32959	-1.53794	-1.47533	-1.61567
ABHD8	19	-0.245762	-0.999656	-0.196286	0.103214	-0.994411	-0.386723
ABI1	10	-1.92763	2.12701	1.65769	1.99933	1.97567	1.82255
ABI2	2	-1.13851	1.54067	1.1872	1.21487	1.5277	1.5357
ABI3	17	-0.201959	0.0934999	0.31947	0.0304977	0.191941	0.202903
ABI3BP	3	-0.506446	1.48097	0.511913	0.921465	1.33363	0.675993
ABL1	9	-0.0269204	0.336219	0.427677	0.592601	0.466046	0.428368
ABL2	1	0.82037	0.299594	-0.699318	-0.514461	-0.518909	-0.546883
ABLIM1	10	-0.321848	-1.15955	0.620942	0.136964	0.0619788	0.439021
ABLIM2	4	0.256273	-0.037366	-0.350947	-0.207399	-0.493853	-0.0909394
ABLIM3	5	-2.04411	0.91789	2.10637	1.95355	1.73907	2.00446
ABR	17	-1.07325	0.0931925	1.06591	0.950976	0.733306	1.19799
ABRA	8	0.0721394	-1.1594	-0.278175	-0.295025	-0.552874	-0.303733
ABT1	6	1.00086	-0.840148	-1.2901	-0.96544	-1.42886	-1.39548
ABTB1	3	1.05144	-1.90198	-1.44125	-1.2586	-2.15195	-1.7264
ABTB2	11	1.67104	-1.6364	-1.6375	-1.57935	-1.48678	-1.80033
ACAA1	3	-0.602722	-0.216084	0.37536	0.618342	0.163162	0.0500009
ACAA2	18	-1.11449	1.03306	1.3646	1.03974	1.63188	1.3344
ACACA		-0.900993	-0.0805329	1.38507	0.911132	0.443391	1.15412
ACACB	12	-0.645616	0.661828	0.978013	0.860597	1.26463	1.17398
ACAD10	12	-0.236629	0.618353	0.681686	0.477766	0.577614	0.592436
ACAD11	3	1.30664	-0.0262237	-1.19042	-0.84514	-0.723091	-1.09133
ACAD8		0.439528	0.761136	-0.609749	-0.508965	0.337682	-0.326503
ACAD9	3	-1.21594	-0.214633	0.75733	1.13704	-0.0451378	0.37018
ACADL	2	-1.75058	2.07983	1.77947	1.88135	2.0531	1.99891
ACADS	12	-1.46845	0.905641	1.37809	1.56912	1.15935	1.30758
ACADSB		1.21597	0.523398	-0.988607	-0.808857	-0.0894385	-0.685721
ACADVL	17	-0.931932	-0.615212	0.947277	0.880195	0.395035	0.681491
ACAN	15	2.35804	-2.33873	-2.04685	-2.56038	-2.20649	-2.26392
ACAP2	3	1.12199	0.358651	-0.956461	-0.791912	0.0813458	-0.603795
ACAP3	1	-0.945328	0.132731	1.05579	1.02221	0.48145	0.923296
ACAT1		-0.238629	-1.1953	0.325849	0.137922	-0.815371	-0.0257264
ACAT2	6	-1.37367	-0.0938765	1.33999	1.15456	0.673199	1.04156
ACBD3	1	0.494185	0.841026	-0.626509	-0.524813	0.255963	-0.340847
ACBD4	17	0.0866277	-0.105855	-0.0286748	-0.230677	-0.354229	-0.276303
ACBD5	10	0.426392	0.536348	-0.535192	-0.541708	0.115564	-0.499352
ACBD6	1	-0.988687	-0.569943	0.757066	0.705031	-0.0817459	0.674997
ACBD7	10	-0.559817	0.910437	1.20114	0.73192	1.41207	1.25112
ACCS	11	-1.11311	1.1331	0.427672	1.16455	0.769245	0.440433
ACCSL	11	-0.181904	-0.32747	-0.00397273	-0.0640505	-0.440947	-0.205503
ACD	16	-0.00965816	-0.515744	-0.561899	-0.0232691	-0.964332	-0.660339
ACE	17	0.482828	-0.197846	-0.139941	-0.466888	-0.0972866	-0.174471
ACE2	X	-0.581912	0.278601	0.816377	0.501174	0.676038	0.679631
ACER1	19	-0.0882178	-0.127377	0.439367	-0.00431956	0.184486	0.243615
ACER2	9	0.588953	0.765822	-0.419793	-0.434384	0.0422099	-0.0915458
ACER3	11	1.28272	-0.0899042	-1.03324	-0.985267	-0.475055	-0.934451
ACHE	7	0.371619	-1.22291	-0.229411	-0.804827	-0.971536	-0.689687
ACIN1	14	-0.156175	-0.597159	0.309991	0.132705	-0.180496	0.141867
ACLY	17	0.386649	0.0464714	-0.338765	-0.628796	0.480657	0.00866953
ACN9	7	0.819761	-1.14003	-0.165108	-0.9617	-0.447735	-0.299673
ACO1	9	0.537505	0.58398	-0.722852	-0.473849	0.39267	-0.426004
ACO2	22	-1.14941	-0.322981	1.24004	0.736348	0.75603	0.974397
ACOT11	1	-0.543444	-0.265487	0.822054	0.57769	0.546593	0.761846
ACOT12	5	-1.78941	2.13115	1.50323	1.96558	2.04172	1.71204
ACOT13	6	-0.673085	-0.393179	0.778531	0.263268	0.723346	0.760997
ACOT2	14	-2.10405	0.767802	1.86488	1.91655	1.44285	1.72619
ACOT4	14	-0.552646	0.165433	0.0459311	0.458238	-0.328644	-0.0568598
ACOT6	14	-0.0756626	0.423684	-0.0735461	0.0504446	0.44936	0.149563
ACOT7	1	-0.705203	-0.711668	0.28078	0.317653	-0.513373	-0.00457498
ACOT8	20	-1.93907	-0.168515	1.98049	1.67387	0.832551	1.63551
ACOT9	X	0.259617	-0.445939	0.151755	-0.44345	-0.175962	-0.0687918
ACOX1	17	-0.638145	1.12486	1.05693	0.966176	1.25528	1.19219
ACOX2	3	-1.50379	0.93999	1.67684	1.47363	1.67841	1.70783
ACOX3	4	-2.1686	1.30584	2.18135	2.3135	1.84739	2.13877
ACOXL		0.0191445	-0.772618	0.143174	-0.200846	-0.00133129	0.150139
ACP1	2	0.081824	1.40937	0.0673417	0.186343	0.752652	0.317166
ACP2	11	0.14575	-0.742635	-0.288636	-0.229819	-1.07764	-0.66666
ACP6	1	0.217844	0.103498	0.106139	0.040521	0.160497	0.0384925
ACPL2	3	1.99912	-1.04135	-1.88826	-1.96534	-1.56371	-1.73533
ACPP	3	-0.179091	-0.0772246	0.0697762	-0.122714	0.301092	0.0157609
ACPT	19	-0.260995	-0.0713092	0.385156	0.0705411	0.241665	0.365598
ACR	22	0.638469	-0.0840871	-0.700058	-0.717191	-0.158891	-0.646222
ACRBP	12	0.16801	-0.175414	0.240368	-0.185866	-0.0606758	0.0230777
ACRC	X	1.10993	0.403896	-0.696585	-0.898059	0.149425	-0.291694
ACRV1	11	0.554216	-0.120158	-0.642717	-0.689285	-0.315773	-0.485258
ACSBG1	15	-0.910949	0.71059	1.46071	1.01853	1.58001	1.50482
ACSBG2	19	1.23757	-1.27765	-1.54194	-1.30453	-1.26037	-1.49908
ACSF2	17	-0.865841	1.15761	1.44396	0.845706	1.68062	1.43013
ACSF3		0.606766	-1.58	-0.962056	-0.817603	-1.61892	-1.17416
ACSL3	2	1.55385	-1.64049	-1.76173	-1.75963	-1.7715	-1.65389
ACSL4		-1.70463	2.22708	1.70359	1.71854	2.26992	2.02739
ACSL5	10	0.637415	-0.0676812	-0.835912	-0.67637	-0.188743	-0.520026
ACSL6		1.61443	-1.58152	-1.07344	-1.77198	-0.9258	-1.08941
ACSM1	16	0.875945	-0.135076	-0.978442	-0.738524	-0.69309	-0.956702
ACSM2A	16	-0.00713551	-0.922337	0.460969	-0.160374	-0.312052	0.131103
ACSM3	16	-0.229708	0.978508	0.0198028	0.390579	0.661071	0.174149
ACSM4	12	0.14201	-0.488909	-0.0417839	-0.198433	-0.00430245	0.0234426
ACSM5	16	-1.80478	1.02891	1.58917	1.89206	1.08168	1.34811
ACSS1		-0.298235	0.335198	0.935558	0.481457	1.08144	0.985104
ACSS3	12	-1.38698	0.569025	1.71694	1.45244	1.52354	1.71786
ACTA1	1	-1.53374	0.609166	1.77148	1.25682	1.27986	1.62963
ACTA2		-0.463802	1.19587	-0.0792147	0.498023	0.591854	0.137758
ACTB	7	-1.06879	-0.4674	1.26434	0.727262	0.831099	1.15846
ACTBL2	5	-0.13146	-1.0262	0.410737	-0.117049	-0.271734	0.162102
ACTC1	15	-1.8532	0.725803	1.96904	1.62983	1.27527	1.79194
ACTG1P4	1	-0.634695	0.643392	0.925221	0.497275	0.719224	0.717505
ACTG2	2	-0.842518	0.753462	0.199906	0.798811	0.499682	0.316269
ACTL6A	3	0.591515	-0.906214	-0.664559	-0.483922	-0.716833	-0.894785
ACTL7A	9	0.201181	-0.241898	-0.161252	-0.375601	-0.268295	-0.24509
ACTL7B	9	-0.288667	-1.09338	0.448128	0.0339485	-0.36125	0.245446
ACTL8	1	0.817335	-0.605632	-1.01711	-0.954978	-0.979902	-1.0144
ACTL9	19	0.00812601	0.0838581	0.212728	-0.0217531	-0.0350875	0.10142
ACTN1	14	-1.16864	0.480613	0.945024	0.981824	0.544375	1.05887
ACTN2		-1.23748	-0.337149	1.03851	1.13828	-0.0939764	0.776213
ACTN4	19	1.57494	-2.06937	-1.47419	-1.52617	-2.16508	-1.71704
ACTR10	14	-2.13605	0.740143	2.13405	2.01044	1.5712	2.00489
ACTR1A	10	-1.27575	-0.613503	1.13841	0.916348	0.166174	0.763629
ACTR1B	2	1.6806	-1.53672	-1.90547	-1.76002	-2.24392	-1.99628
ACTR2	2	1.08013	0.00757193	-0.618518	-1.13969	-0.104439	-0.474917
ACTR3	2	-0.710229	1.17048	0.959254	0.680516	1.54327	1.19801
ACTR3B	7	-1.3714	0.778649	1.47783	1.24673	1.23129	1.55762
ACTR3BP2	2	-0.495388	0.9653	0.871182	0.500815	0.807529	0.994968
ACTR5	20	0.564297	0.238878	-0.894666	-0.424291	-0.458818	-0.653478
ACTR6	12	0.342874	0.719408	-0.647302	-0.452047	0.342104	-0.276727
ACVR1	2	0.81198	0.0239655	-0.42336	-0.723594	0.158194	-0.283846
ACVR1B	12	0.535707	0.360963	-0.137334	-0.311063	-0.166201	-0.0551496
ACVR1C	2	2.24491	-1.83856	-2.15634	-2.29404	-2.16792	-2.28619
ACVR2A	2	-1.90127	2.24641	1.86142	2.03736	2.17927	2.19587
ACVR2B	3	-1.71922	2.36684	1.03919	2.06372	1.63499	1.44275
ACY3	11	-1.25287	0.615709	1.03316	1.28175	0.693935	0.850595
ACYP1	14	0.960517	-0.45306	-1.01821	-0.674614	-1.38798	-1.13091
ACYP2	2	1.99508	-2.5755	-1.73832	-2.14966	-2.23429	-2.07157
ADA	20	-0.258289	0.492357	0.0861882	0.616746	0.356363	0.0473384
ADAD1	4	0.478575	0.183302	-0.34936	-0.385903	0.197935	-0.185245
ADAD2	16	0.100575	-0.243239	0.0598821	-0.185716	-0.19734	-0.203663
ADAL	15	1.34401	-0.284426	-1.15763	-1.30372	-0.789682	-1.02039
ADAM10	15	0.255703	1.0445	0.284186	0.142858	0.861358	0.482027
ADAM11	17	-0.274372	-1.32606	-0.00820472	0.072456	-1.10116	-0.30976
ADAM12	10	-0.388741	0.617665	0.457052	0.495509	0.5685	0.496444
ADAM15	1	0.715637	-0.860366	-0.737592	-0.596662	-0.970311	-1.03557
ADAM17	2	-0.0573178	0.814363	-0.478761	0.425466	0.0985817	-0.30452
ADAM18	8	-0.133287	-1.14954	0.152096	-0.108492	-0.302499	0.026509
ADAM19		-0.199872	-0.395897	0.352027	0.14991	-0.111168	0.30924
ADAM2	8	0.271467	-0.593211	-0.104677	-0.287455	-0.162184	-0.117446
ADAM20	14	0.866986	-0.0986236	-0.590094	-0.582669	-0.185417	-0.369293
ADAM21	14	0.307905	-0.394274	-0.571865	-0.569744	-0.622797	-0.504827
ADAM22	7	1.74142	-1.79278	-1.29817	-1.7302	-1.72836	-1.30972
ADAM23		1.28946	-2.5278	-1.02951	-1.58762	-1.93051	-1.28694
ADAM28	8	-1.44673	1.8239	1.20583	1.60112	1.4603	1.28381
ADAM29	4	-0.509906	-0.201314	0.359052	0.204764	0.0893969	0.285557
ADAM30	1	-0.266881	-0.350148	0.168623	0.107173	0.195621	0.291184
ADAM32	8	1.25833	-0.158578	-1.22639	-1.10479	-0.705245	-0.855707
ADAM33	20	0.433419	-0.134953	-0.504481	-0.748368	-0.322197	-0.58948
ADAM7	8	-0.360132	0.330131	0.122667	0.0280841	0.107993	0.0540023
ADAM8	10	0.860143	0.284517	-0.574538	-0.876068	-0.143932	-0.574772
ADAM9	8	1.24299	-0.0361115	-1.29497	-0.955746	-0.742184	-0.960164
ADAMDEC1	8	1.56696	-0.403584	-1.57363	-1.60777	-1.07514	-1.55565
ADAMTS1	21	-0.306383	0.950394	-0.139994	0.583834	0.625359	0.150578
ADAMTS12	5	-0.112913	-0.474397	0.200603	0.0640683	0.138124	0.168784
ADAMTS13	9	1.47189	-1.32151	-1.63446	-1.49418	-1.75904	-1.70374
ADAMTS15	11	0.0603574	0.0720764	-0.0560148	-0.104672	0.190729	0.0341617
ADAMTS16	5	-0.852019	0.933226	0.762078	0.824702	1.04257	0.799528
ADAMTS17	15	1.38082	-1.09134	-1.40689	-1.36623	-0.986529	-1.24023
ADAMTS18	16	0.118958	0.665099	0.264501	0.0288022	0.582506	0.425788
ADAMTS2	5	-0.056303	-0.594096	-0.0820288	-0.202492	-0.574749	-0.322494
ADAMTS20	12	0.263648	-0.180924	-0.0407018	-0.251611	0.164223	0.0329757
ADAMTS3	4	-2.01423	2.02304	2.14598	2.06652	2.004	2.22579
ADAMTS4		0.73401	-1.0261	-0.583788	-0.572137	-0.630736	-0.809843
ADAMTS5	21	2.0255	-2.21885	-1.81283	-2.05118	-2.29408	-2.04902
ADAMTS6	5	0.361268	-0.242796	-0.312445	-0.293609	-0.169264	-0.276843
ADAMTS7		-0.735803	-0.476943	0.798848	0.49155	0.250565	0.717752
ADAMTS8	11	-1.5563	1.84951	1.3496	1.78004	1.31544	1.44006
ADAMTS9	3	-0.816605	0.539607	1.03673	0.918892	1.04274	0.922677
ADAMTSL1	9	0.898562	-0.00422211	-0.578953	-0.791234	-0.468305	-0.439192
ADAMTSL3	15	-0.983796	0.155545	1.25559	0.866681	0.913852	1.02949
ADAMTSL4	1	0.664459	-0.362311	-0.670243	-0.811589	-0.648866	-0.835131
ADAMTSL5	19	-0.192081	0.10008	0.282977	-0.0532492	0.17619	0.222487
ADAP1	7	-0.536814	-0.939973	0.693236	0.423611	-0.403471	0.160825
ADAP2	17	-1.7243	1.19892	1.56426	1.82516	1.30844	1.40782
ADAR		-0.575485	0.68196	0.432209	0.571976	0.573668	0.489125
ADARB1		1.36695	-0.761722	-1.13514	-1.29803	-1.10828	-1.04099
ADARB2		0.352279	-0.310707	-0.297403	-0.0817733	-0.122622	-0.253617
ADARB2.AS1	10	0.0326662	-0.832646	-0.0296248	0.00208339	-0.575079	-0.478918
ADAT1	16	0.250938	-0.950832	-0.348263	-0.272356	-1.19185	-0.672055
ADAT3	19	0.048324	-0.426889	0.34845	0.105717	0.0786678	0.0519832
ADC	1	-1.11542	0.383284	0.902786	1.17445	0.486085	0.625071
ADCK1	14	-0.567327	1.01273	0.150731	0.781228	0.346103	0.23317
ADCK2	7	-1.20166	0.305522	0.590369	1.09248	0.168793	0.464072
ADCK4	19	-0.435647	0.100055	0.12544	0.700842	-0.342709	-0.0568163
ADCK5	8	-0.528637	-0.286529	0.206796	0.655653	-0.506864	-0.060056
ADCY1	7	1.0603	-2.21528	-1.0509	-1.18211	-2.05505	-1.3464
ADCY10	1	-0.510157	-0.326166	0.23826	0.276283	0.333648	0.38241
ADCY2	5	-1.8919	0.981091	2.02967	1.81073	1.46408	1.92549
ADCY4	14	0.607559	-1.49825	-0.726109	-0.769901	-1.3199	-1.08462
ADCY5	3	0.254215	0.12427	-0.411437	-0.325973	-0.597723	-0.532895
ADCY6	12	0.670876	0.944356	-0.903888	-0.333014	-0.303101	-0.761854
ADCY7	16	-1.88354	1.04657	2.18092	1.86097	1.68381	2.06239
ADCY8	8	0.430094	0.238386	-0.414964	-0.273782	0.17777	-0.168983
ADCY9	16	1.77186	-1.22211	-1.37549	-1.78371	-1.19293	-1.29284
ADCYAP1	18	-0.683514	0.643134	0.668765	0.613774	0.591235	0.75907
ADCYAP1R1	7	-1.35855	1.41417	1.68395	1.55567	1.84032	1.76043
ADD1		0.0482757	-0.869578	0.39379	0.08596	-0.246954	0.22846
ADD2	2	-0.37002	0.949029	0.716535	0.402238	0.72136	0.869113
ADD3	10	-0.74948	1.29963	0.655747	0.783492	1.39915	0.824592
ADH1C	4	0.0227496	0.346598	-0.0945479	-0.102119	0.104292	-0.115544
ADI1	2	-1.80478	1.1281	1.68502	1.90589	1.69385	1.59447
ADIG	20	-0.206715	-1.04549	0.544729	0.0343076	-0.177947	0.365697
ADIPOQ	3	0.136172	-0.545764	0.185177	-0.263509	0.272991	0.173819
ADIPOR1	1	-0.5502	1.3842	0.644122	0.729566	1.4737	0.966704
ADIPOR2	12	0.455408	-0.0801024	-0.540908	-0.121537	-0.36469	-0.728621
ADK		-0.551302	0.135425	0.851887	0.307291	0.983715	0.950999
ADM	11	1.7993	-1.4247	-1.89631	-1.92018	-1.55318	-1.89095
ADM2	22	-0.121254	-1.18691	0.34546	-0.227156	-0.125641	0.216656
ADNP		-0.408372	1.20428	0.443199	0.697511	1.16735	0.862288
ADNP2	18	0.905492	0.121921	-0.503165	-0.655994	-0.319455	-0.216958
ADO	10	2.00578	-1.42804	-1.97532	-1.95794	-2.20529	-2.12634
ADORA1	1	0.508084	-0.20322	-0.695824	-0.393812	-0.77059	-0.813796
ADORA2A	22	1.47737	-0.715566	-1.46364	-1.63578	-1.1176	-1.49148
ADORA2B	17	-1.08821	0.86411	1.49049	1.10854	1.68287	1.60056
ADORA3	1	-0.377037	0.189377	0.190198	0.408391	-0.281828	-0.0840927
ADPGK	15	0.195807	1.11297	-0.408516	0.0815517	0.191299	-0.342873
ADPRH	3	0.283481	-0.216257	-0.442603	-0.154569	-0.341083	-0.34338
ADPRHL1	13	1.13793	-1.48421	-1.53062	-1.43859	-2.02365	-1.66219
ADPRHL2	1	-1.10435	0.347668	0.713723	1.13843	0.266103	0.479371
ADRA1A	8	-0.710094	0.544576	0.961207	0.593329	0.94319	0.985902
ADRA1B		-1.43747	0.63835	1.65464	1.30197	1.06709	1.60934
ADRA1D	20	0.436029	-0.766432	-0.0349083	-0.800569	-0.521466	-0.143019
ADRA2A	10	0.552476	-1.35023	-0.32376	-0.722537	-0.531798	-0.386255
ADRA2B	2	-0.294292	-1.10792	0.451118	0.0352351	-0.172576	0.334633
ADRA2C	4	-1.22785	1.22622	1.55303	1.12689	1.5725	1.47343
ADRB1	10	1.65198	-0.513026	-1.51795	-1.52937	-1.15723	-1.21559
ADRB2	5	-1.67191	1.53175	1.62478	1.88715	1.52473	1.55978
ADRBK1		-0.0421819	-0.484998	-0.51182	-0.218629	-0.937498	-0.757493
ADRBK2	22	0.850313	-1.33291	-0.321468	-0.992897	-0.708908	-0.589872
ADRM1	20	-0.88464	-1.08605	0.615598	0.670373	-0.411299	0.333581
ADSL	22	-1.16708	0.48167	0.726478	1.1417	0.233016	0.455607
ADSS	1	-0.694484	0.85769	0.818274	0.820105	0.808243	0.816553
ADSSL1		1.00512	-1.18648	-1.35472	-0.835316	-1.3701	-1.55002
AEBP1	7	-1.04287	-0.0242314	1.00527	1.07213	0.692804	0.807328
AEBP2	12	1.45356	0.420622	-1.61489	-1.21864	-0.699147	-1.24578
AEN	15	0.288942	1.11245	-0.546424	-0.125936	0.172644	-0.37931
AES	19	0.255452	-1.09084	-0.676577	-0.742174	-1.19666	-0.8602
AFAP1	4	-0.55944	0.542756	0.517262	0.497215	0.775291	0.818066
AFAP1.AS1	4	1.4226	-0.928892	-1.6546	-1.41779	-1.53879	-1.59806
AFAP1L1	5	0.552302	-1.30561	-0.678234	-0.730107	-1.28699	-0.773023
AFAP1L2	10	-0.289305	-1.08418	0.268951	0.0608668	-0.530866	0.197513
AFF2	X	-1.22337	0.39204	1.13427	0.980328	0.83374	1.23784
AFF4		-0.196112	2.15122	0.295157	0.69036	1.35202	0.79939
AFG3L1P	16	0.62109	0.133764	-1.08704	-0.336974	-0.669682	-1.0391
AFM	4	0.348548	-0.434932	-0.21734	-0.31567	-0.024499	-0.208729
AFMID	17	0.290885	-0.290981	-0.322525	0.0354745	-0.588479	-0.64347
AFP	4	0.570618	-0.575809	-0.973074	-0.589242	-0.641782	-0.734383
AFTPH		1.38287	-1.6912	-1.5748	-1.56555	-1.70238	-1.48863
AGA	4	-0.977079	1.80804	1.00417	1.38131	1.59722	1.19026
AGAP1		0.191313	1.70718	-0.328667	0.318371	0.51015	-0.0401186
AGAP11	10	0.759913	0.903169	-1.09138	-0.690243	-0.0107744	-0.893934
AGAP2	12	-1.08979	1.44079	1.52897	1.21959	1.59416	1.61972
AGAP3	7	-1.65752	1.30187	1.25008	1.56497	1.06603	1.10281
AGBL1	15	-1.958	1.33839	1.77666	2.11865	1.73554	1.90224
AGBL2	11	-0.311023	0.552348	0.429431	0.202719	0.744091	0.240359
AGBL3		1.10939	0.0955415	-1.37234	-1.07288	-0.796387	-1.26033
AGBL4	1	0.308002	0.0525098	-1.03186	-0.376927	-0.946812	-0.812079
AGBL5	2	-1.39674	0.879347	1.03148	1.46281	0.790977	0.933756
AGER	6	0.0821623	0.138278	0.108109	-0.172871	0.271881	0.0881586
AGFG1	2	-0.347316	-0.339067	0.388389	0.462697	-0.201327	0.247771
AGFG2	7	-0.231999	-0.1877	0.276552	0.130741	0.129232	0.00758968
AGGF1	5	-0.416906	-0.287783	0.67559	0.208524	-0.0505574	0.351012
AGK	7	0.397	-0.336804	-0.713205	-0.509674	-0.637686	-0.447356
AGL	1	0.854962	-0.535163	-1.05877	-0.962218	-0.368947	-0.906981
AGMAT	1	0.088928	-0.522963	0.687323	-0.166378	-0.141752	0.340661
AGPAT1	6	-1.20832	0.424778	1.44895	1.17681	1.12534	1.44155
AGPAT2	9	-2.04314	1.3196	1.64928	2.03132	1.26526	1.64734
AGPAT3	21	0.841885	-1.60777	-0.273106	-0.907644	-0.581687	-0.390681
AGPAT4	6	-0.226876	0.0709449	0.0768837	0.629133	-0.0638724	-0.159175
AGPAT4.IT1	6	-0.0500688	0.192317	-0.330111	0.33734	-0.197382	-0.508914
AGPAT5	8	-0.12136	-0.138753	0.845608	0.281908	0.693499	0.793393
AGPAT6		0.00198854	-0.693835	-0.360013	0.00745907	-0.964203	-0.622581
AGPS	2	0.829098	0.539275	-0.821176	-0.595495	-0.0959723	-0.576036
AGR2	7	0.434173	-0.470191	-0.450988	-0.458011	-0.527305	-0.453067
AGR3	7	-0.140874	0.704244	0.161708	0.295143	0.565001	0.326532
AGRN	1	-0.717594	-0.0308602	0.707966	0.93078	0.160394	0.523533
AGRP	16	0.00922786	0.193018	0.1881	-0.063482	0.0770533	0.189663
AGTPBP1		0.193207	0.233811	-0.0698765	-0.0397452	-0.0883633	-0.177849
AGTRAP	1	-0.165395	-0.0698457	0.290407	0.255139	0.255939	-0.0426582
AGXT	2	-0.051219	-0.0686405	0.329601	-0.121647	0.370239	0.303677
AGXT2	5	-0.159615	-1.10194	0.390614	-0.0754701	-0.073139	0.247918
AHCTF1	1	0.399388	0.38139	-0.192841	-0.238975	0.378687	0.106242
AHCY	20	-0.473912	0.920128	0.119025	0.717308	0.446768	0.147646
AHCYL1	1	-0.263286	-0.674453	0.757959	0.253663	0.540717	0.685923
AHCYL2	7	-0.618525	-0.357404	0.991422	0.586088	0.563123	0.840498
AHDC1		-0.967674	0.468081	1.16177	0.924158	0.961821	1.22062
AHI1	6	2.08214	-0.60364	-2.07878	-1.94335	-1.45684	-1.75923
AHNAK	11	-1.97679	1.42262	2.04558	2.13454	2.09978	2.08221
AHNAK2	14	-0.443437	-1.03988	0.586992	0.063061	-0.51902	0.110174
AHR	7	-0.81704	2.30906	0.669016	1.38278	1.54091	1.05443
AHSA1	14	0.653324	-1.23163	-0.87958	-0.935998	-1.23548	-1.10554
AHSA2	2	0.97777	-0.367624	-0.924587	-0.565934	-0.484062	-0.877146
AHSG	3	-0.833268	0.0312338	0.46352	0.712501	0.149618	0.511863
AICDA	12	-0.131489	-0.495427	0.173019	0.00531478	0.179384	0.286214
AIF1	6	-1.08651	0.616472	0.785242	1.09876	0.385606	0.58796
AIF1L	9	0.726017	-0.66855	-0.496822	-0.643328	-0.347334	-0.680512
AIFM1	X	0.828344	-0.675818	-1.07499	-0.783185	-1.13075	-1.26838
AIFM2	10	-1.36928	0.86438	1.49681	1.61303	1.06033	1.52336
AIFM3	22	1.52889	-2.09715	-1.60396	-1.64727	-2.02312	-1.90063
AIG1		-0.633554	-0.370268	0.551305	0.36398	0.700192	0.703354
AIM1	6	-0.852183	0.387736	0.822362	0.803828	0.529157	0.917076
AIM1L	1	-0.389863	-1.03056	0.14913	0.0660231	-0.127049	0.0920933
AIM2	1	-0.292204	1.64628	-0.533735	0.561902	0.2127	-0.255697
AIMP1	4	0.464348	-0.395639	-0.545779	-0.307672	-0.254081	-0.70584
AIMP2	7	-0.547359	-0.393647	0.264777	0.474106	-0.0342919	-0.00464997
AIP	11	0.631742	-2.1126	-0.925096	-0.845988	-1.78246	-1.13706
AIRE	21	-0.180985	-0.522865	0.49692	-0.153083	-0.147108	0.0781809
AJAP1	1	-0.143426	0.0524237	0.388301	-0.156774	0.418398	0.357391
AK1	9	-0.67034	-1.61196	0.619866	0.318939	-0.531306	0.18551
AK2		1.7971	-1.59329	-1.76882	-1.75436	-1.60249	-1.93278
AK3	5	-1.02093	1.27541	1.54978	1.18319	1.90229	1.7093
AK5	1	-1.64058	1.52261	1.91382	1.57707	1.95837	2.01749
AK7	14	-2.32338	2.32582	2.12292	2.51105	2.20128	2.13972
AKAP10	17	0.855194	-0.341724	-0.523084	-0.800629	-0.440139	-0.254841
AKAP11		-0.580182	-0.394249	0.994417	0.460852	0.167001	0.817165
AKAP12	6	0.913775	-0.349939	-0.961537	-1.23024	-0.619844	-0.90933
AKAP13		0.318344	1.31886	-0.214446	-0.189556	0.575633	0.12501
AKAP14	X	-2.3872	2.13305	2.2353	2.47435	2.47542	2.34932
AKAP3	12	-0.0244171	0.0252076	-0.120241	-0.0262412	-0.167828	-0.0575089
AKAP4	X	-0.16671	-0.745267	0.0239474	0.0219505	0.000677948	0.097712
AKAP5	14	-1.51876	1.6963	1.70199	1.59159	1.7177	1.91853
AKAP6	14	0.763412	-0.882245	-1.13845	-0.928737	-1.47877	-1.20437
AKAP7	6	1.02569	0.105835	-0.97945	-0.860509	-0.472912	-0.677957
AKAP8	19	-0.678469	0.400895	0.606682	0.791002	0.157988	0.532185
AKAP8L	19	-0.012983	0.26768	-0.287809	0.225788	-0.354121	-0.250753
AKAP9	7	0.877434	0.691061	-1.18125	-0.655555	-0.180468	-0.799398
AKIRIN2	6	-2.14721	1.22533	2.21009	2.07328	1.90791	2.24477
AKNA		0.146301	0.475201	0.141553	-0.0440338	0.11916	0.0830356
AKR1A1	1	-0.178878	-0.888332	-0.144367	0.0502551	-0.959638	-0.515388
AKR1B1	7	-0.0665192	-0.694389	-0.290073	-0.28953	-0.3566	-0.464512
AKR1C1	10	-0.795409	0.352305	0.87259	0.478953	0.801449	0.837994
AKR1C2	10	0.041597	0.235643	-0.485938	-0.165311	-0.221223	-0.325055
AKR1C3	10	-0.782845	0.685957	1.17798	0.677574	1.42425	1.24138
AKR1CL1	10	-0.0887011	-0.89731	0.203942	-0.128379	-0.0244889	0.127738
AKR7A2	1	-1.70284	0.836094	1.62018	1.71131	1.46854	1.40641
AKR7L	1	-1.59316	0.770286	1.48501	1.66664	1.29827	1.24701
AKT1	14	0.528709	-0.518708	-0.654885	-0.489318	-1.12327	-0.919259
AKT1S1	19	0.61099	-1.82877	-0.545428	-0.923711	-1.24361	-0.941101
AKT2	19	0.797473	-0.237447	-0.779248	-0.491093	-0.504504	-0.81599
AKT3	1	1.16736	-0.900889	-0.720054	-1.2899	-1.04567	-0.706958
ALAD	9	0.230998	-0.138655	-0.584729	-0.0336714	-0.623862	-0.771151
ALAS1	3	0.17782	-1.16485	-0.561738	-0.381256	-1.3084	-0.946122
ALAS2	X	-0.286328	0.150871	0.438651	0.0212823	0.76759	0.463687
ALB	4	-0.471225	0.272403	0.269833	0.60414	0.502376	0.242458
ALCAM	3	-1.17564	0.815999	1.59625	1.36316	1.31261	1.50173
ALDH16A1	19	-0.799662	-0.598007	0.698045	0.839004	-0.0885969	0.316709
ALDH18A1	10	0.664111	0.35105	-0.918091	-0.770299	0.11162	-0.515995
ALDH1A1	9	0.729071	-0.473315	-0.42154	-0.723803	-0.0233257	-0.276174
ALDH1A2	15	-0.984028	1.61211	1.21229	1.2579	1.63235	1.44
ALDH1B1	9	1.38436	-2.55182	-1.01824	-1.70744	-2.05478	-1.44596
ALDH1L1		-1.17851	0.842772	1.47648	1.25691	1.40546	1.46569
ALDH1L2	12	0.220241	0.091151	-0.0102638	-0.179892	0.184292	0.145834
ALDH2	12	-1.54124	1.4193	1.66968	1.42109	1.98744	1.73431
ALDH3A1	17	-0.159809	-1.31243	0.213741	-0.124908	-0.65889	-0.0760591
ALDH3A2	17	-0.159973	0.394377	0.633381	0.124817	0.56718	0.775617
ALDH3B1	11	-0.121689	-0.990297	0.159335	-0.108482	-0.216098	-0.124635
ALDH3B2	11	-0.172809	-0.282003	0.272211	-0.052202	-0.0859696	0.118936
ALDH4A1	1	-1.25524	0.848405	1.56359	1.3117	1.50376	1.57517
ALDH5A1	6	0.0869853	0.747891	0.383548	0.00661133	0.762961	0.510934
ALDH6A1	14	-1.22694	0.786126	1.54118	1.36718	1.42857	1.4712
ALDH7A1	5	-1.52798	0.99318	1.72582	1.57339	1.84503	1.76611
ALDH8A1	6	0.291117	1.07498	-0.111984	-0.00660348	0.531175	0.206663
ALDH9A1	1	-1.9411	1.44676	2.13177	1.89403	2.22701	2.06743
ALDOA	16	-0.892468	-0.507467	0.806459	0.60049	-0.136369	0.439556
ALDOB	9	-1.09392	0.385276	1.10941	1.05825	0.752666	0.895545
ALDOC	17	0.232961	-1.87357	-0.278569	-0.55613	-1.09173	-0.758352
ALG10	12	0.384696	0.819196	-0.315979	0.106635	0.17052	0.0115597
ALG10B	12	0.54285	0.564462	-0.576237	-0.198243	0.0728611	-0.270416
ALG11	13	-0.0972839	0.465178	0.111247	0.472361	-0.101818	-0.0251917
ALG12	22	0.724094	-0.960818	-0.803023	-0.840901	-1.30052	-1.07832
ALG13	X	0.352549	0.074905	-0.0219894	-0.205424	0.147303	0.238707
ALG14	1	-0.281572	-0.587984	0.254682	0.267397	-0.411182	-0.17711
ALG1L	3	-1.72502	0.472803	1.23309	1.74815	0.841245	1.02737
ALG2	9	1.61485	-0.836692	-1.44824	-1.52934	-1.17454	-1.37842
ALG3	3	0.546204	-2.42237	-0.375054	-0.696187	-1.50194	-0.855915
ALG5	13	-0.622922	0.0390309	0.638456	0.761989	0.544719	0.443846
ALG6	1	0.481823	-0.897003	-0.562411	-0.341272	-0.878439	-0.642203
ALG8	11	-0.745749	1.34457	0.333775	0.971511	1.10539	0.571114
ALG9	11	0.43542	-0.676495	-0.591485	-0.418417	-0.554859	-0.456691
ALK	2	-0.990678	1.15625	1.29247	1.08186	1.5126	1.44163
ALKBH1	14	0.786367	-0.112336	-0.608114	-0.761403	-0.498254	-0.698111
ALKBH2	12	0.373881	-1.0747	-0.695724	-0.323061	-1.23422	-0.955489
ALKBH3	11	0.340603	-1.00973	-0.638493	-0.395079	-1.40074	-0.96599
ALKBH4	7	-0.0620248	-0.718862	-0.259715	-0.1244	-0.993819	-0.551031
ALKBH5	17	0.886742	0.573305	-0.99163	-0.903874	-0.0893874	-0.718995
ALKBH6	19	-0.569744	-1.24704	0.652187	0.325951	-0.647834	0.26599
ALKBH7	19	-1.35246	-0.442987	1.31791	1.24315	0.339763	0.952738
ALKBH8	11	1.58381	-0.431944	-1.34187	-1.38662	-1.23108	-1.21931
ALLC	2	-0.222682	-0.176263	0.380127	0.129883	0.401263	0.372847
ALMS1	2	0.502584	1.50438	-0.446258	-0.100264	0.655775	-0.145967
ALOX12	17	1.57616	-1.27604	-1.4581	-1.74326	-1.50396	-1.63693
ALOX12P2	17	0.334833	-0.041781	-0.379378	-0.306644	-0.258932	-0.313723
ALOX5		-1.11259	0.659331	0.834068	1.18749	0.511289	0.601922
ALOX5AP	13	-0.537771	0.0885683	0.379524	0.556028	-0.187934	0.0708654
ALPI	2	0.425774	-0.241985	-0.555855	-0.441814	-0.437963	-0.469442
ALPK1	4	0.031922	0.957552	0.209554	0.181376	0.819797	0.155035
ALPK3	15	-0.166961	-1.27073	-0.130236	-0.0382791	-0.876519	-0.314572
ALPL	1	-2.15283	0.928245	2.04707	2.05154	1.34715	1.92293
ALPP	2	0.0359524	-0.822783	0.592429	-0.281561	-0.0186316	0.304741
ALPPL2	2	-0.0659199	0.101986	0.0992372	-0.272046	0.323643	-0.0477866
ALS2	2	1.34132	0.79278	-1.4593	-0.953442	-0.668865	-1.10661
ALS2CL	3	0.00856095	0.000475825	-0.311515	-0.276136	-0.447323	-0.389972
ALS2CR11	2	0.161176	0.83875	-0.361695	0.136426	0.449774	-0.198365
ALS2CR12	2	0.0411331	0.893269	-0.277199	-0.0340504	0.572076	0.136315
ALX1	12	-0.126029	-1.07897	0.259354	-0.223695	-0.320313	0.107504
ALX3	1	2.0744	-0.939247	-2.02827	-2.00648	-1.67005	-2.05499
ALX4	11	-0.0730529	-0.348709	0.434138	-0.124729	0.298841	0.291407
AMACR	5	0.411759	1.33799	-0.535959	-0.143798	0.293486	-0.124096
AMBN	4	-0.331368	-0.115718	0.440316	-0.0331927	-0.0593201	0.0591158
AMBP	9	-0.139985	0.145448	0.093009	-0.0194094	0.0409618	-0.00400219
AMBRA1	11	0.970289	0.256255	-0.822417	-0.489049	-0.528693	-0.771047
AMD1	6	1.68126	-1.50516	-1.78072	-1.68293	-1.40011	-1.64839
AMDHD1	12	-0.269143	-1.12673	0.320767	-0.0184519	-0.536022	0.0339167
AMDHD2	16	-1.02519	-0.0320654	0.808849	0.737215	0.0406929	0.472637
AMELX	X	-0.541511	-0.246621	0.710482	0.344023	0.819409	0.762517
AMELY	Y	0.218337	-0.195239	-0.206615	-0.339617	-0.459202	-0.389311
AMFR	16	-0.567878	0.0779426	0.832498	0.512364	0.840186	0.877237
AMH	19	0.491817	-1.74488	-0.414012	-0.66127	-1.13911	-0.74574
AMHR2	12	-0.492769	-1.08132	0.60141	0.173188	-0.192283	0.321666
AMICA1	11	-1.23912	1.38602	1.00509	1.26462	1.39911	1.2147
AMIGO1	1	-0.115832	-1.22731	0.116413	0.0835664	-0.92966	-0.141383
AMIGO2	12	-2.31741	1.45788	2.36728	2.22598	2.00486	2.3617
AMIGO3	3	0.330542	0.111209	-0.197666	-0.515698	-0.196583	-0.3372
AMMECR1	X	1.84233	-0.598425	-2.07532	-1.61408	-1.45099	-1.80191
AMMECR1L	2	0.759739	-0.027515	-0.324759	-0.452476	-0.447523	-0.278114
AMN1	12	-0.48725	1.24041	0.490447	0.326529	0.837713	0.597577
AMOTL1	11	0.411537	-0.606653	0.0135291	-0.517194	-0.100863	-0.0341375
AMOTL2	3	0.116803	-1.00902	-0.264521	-0.064609	-0.682682	-0.342077
AMPD2	1	-0.685495	0.0190954	0.321048	0.564296	-0.219623	0.0408291
AMPD3	11	1.23177	-0.762878	-1.25554	-0.962877	-1.19344	-1.45842
AMPH	7	0.0502378	-0.398271	-0.358374	-0.182056	-0.827228	-0.561705
AMT	3	0.689608	-0.29258	-1.31574	-0.482496	-1.09387	-1.22459
AMY2A	1	0.751737	1.06517	-1.02758	-0.377196	0.0256103	-0.646048
AMZ1	7	-1.23877	1.39018	1.34289	1.30236	1.56528	1.27683
AMZ2	17	-0.857886	-0.505881	0.7388	0.624735	0.148921	0.572425
AMZ2P1	17	-0.483548	1.1695	0.168544	0.598654	0.526862	0.271675
ANAPC1	2	0.185958	0.29133	0.0226726	-0.106607	0.285929	0.236242
ANAPC10	4	1.02377	0.820955	-0.888967	-0.692786	-0.126809	-0.632216
ANAPC11	17	-1.19526	-0.772458	0.986832	0.841398	0.0276649	0.734919
ANAPC13	3	0.303411	-0.647975	0.166295	-0.622882	-0.279675	-0.0140442
ANAPC2	Un	-0.0957664	-0.952628	-0.0177722	0.105697	-0.946586	-0.410031
ANAPC4	4	0.532711	0.0187511	-1.18796	-0.280045	-0.598677	-0.922482
ANAPC5	12	-0.285284	0.0345912	-0.190183	0.445263	-0.316964	-0.392311
ANG	14	-0.840102	0.855267	0.55019	0.893429	0.617629	0.535958
ANGEL1	14	0.216491	-0.159094	-0.0817247	-0.136178	-0.155227	-0.246346
ANGEL2	1	0.723224	0.585074	-0.957763	-0.269384	-0.216091	-0.562526
ANGPT2	8	0.612546	0.704835	-0.982938	-0.636576	-0.400541	-0.741754
ANGPT4	20	-0.0751793	0.0211861	0.0519196	-0.254354	0.00739993	0.063974
ANGPTL2	9	0.985318	-1.45398	-0.724234	-0.802294	-1.03689	-1.04914
ANGPTL3	1	0.115169	-0.88302	-0.348974	-0.370065	-0.325043	-0.262391
ANGPTL5	11	-0.730227	0.362463	0.546186	0.691248	0.478274	0.56981
ANGPTL6	19	-1.84922	0.879495	1.80718	1.78323	1.17647	1.53808
ANGPTL7	1	0.795443	-0.153339	-1.07414	-0.779186	-0.580914	-0.843437
ANK1	8	2.39931	-2.38982	-2.37911	-2.54848	-2.58105	-2.50713
ANK2	4	-0.336829	0.933693	0.958761	0.412869	1.06575	1.06214
ANKAR	2	1.13959	0.258629	-0.949434	-0.872856	-0.0664802	-0.550481
ANKDD1A	15	-0.699501	2.35213	0.87583	0.9872	1.89309	1.20873
ANKFN1	17	-1.2276	0.994865	1.12121	1.25442	1.40522	1.21312
ANKFY1	17	1.53765	-0.601205	-1.48365	-1.22292	-1.06632	-1.28368
ANKH	3	2.35247	-2.38358	-2.15541	-2.52878	-2.26302	-2.2435
ANKHD1	5	0.139188	-0.147042	-0.461502	0.253165	-0.554636	-0.578709
ANKIB1	7	-0.290262	1.28614	0.171501	0.464811	1.07735	0.365748
ANKLE1	19	0.560247	-1.28011	-0.341385	-0.78518	-0.887422	-0.533346
ANKLE2	12	-2.09272	1.98168	1.88511	2.20383	1.87569	1.99805
ANKMY1	2	0.389935	-0.787573	-0.45115	-0.320986	-1.06493	-0.622518
ANKMY2		0.525317	0.696361	-0.532648	-0.411535	0.471242	-0.121844
ANKRA2	5	-0.243752	1.72891	-0.165218	0.730633	0.784861	0.105894
ANKRD10		-0.108225	1.85046	-0.243677	0.57397	0.560349	0.0281662
ANKRD11		0.336234	0.712189	-0.315763	-0.422207	0.243242	-0.261503
ANKRD12	18	-0.261237	0.89804	0.0813065	0.464472	0.676801	0.495191
ANKRD13A	12	1.47806	-0.736006	-1.62282	-1.17033	-1.26949	-1.70992
ANKRD13B	17	-0.296322	-0.457622	0.203762	0.302613	-0.445949	-0.061725
ANKRD13C	1	-0.122549	0.426906	0.415556	0.213181	0.512254	0.641501
ANKRD13D	11	0.441741	-1.36993	-0.558531	-0.449095	-1.29455	-0.851801
ANKRD16	10	0.588431	-0.116345	-1.08291	-0.474268	-1.0309	-1.03332
ANKRD17		0.499491	0.00971183	-0.127414	-0.534936	-0.227804	0.0199433
ANKRD18A	9	0.678067	0.258985	-0.511814	-0.627141	0.118015	-0.586756
ANKRD18B	9	0.52206	0.872768	-0.894994	-0.389274	-0.0646666	-0.59941
ANKRD19P	9	-2.13687	2.301	1.85714	2.28129	2.14644	1.99705
ANKRD2	10	0.702385	-0.984849	-0.393354	-1.01685	-0.793299	-0.669272
ANKRD22	10	-0.234734	0.0796767	0.228926	-0.0332824	0.0423434	0.146886
ANKRD23	2	1.50624	-0.388949	-1.31747	-1.04391	-0.746155	-1.09647
ANKRD24	19	0.934575	-1.46518	-1.28476	-1.17727	-1.91563	-1.37132
ANKRD26	10	1.15947	0.358146	-1.25469	-1.02212	-0.666845	-0.969026
ANKRD27	19	0.669349	-0.188954	-0.360269	-0.554793	-0.0862689	-0.272589
ANKRD28	3	-0.195928	0.874674	0.662961	0.397261	0.998072	1.00666
ANKRD29	18	2.21231	-2.47316	-2.07145	-2.46366	-2.46017	-2.30291
ANKRD30BP2	21	-0.454321	2.49616	0.445319	0.838516	1.50707	0.920961
ANKRD31	5	0.13681	-0.335132	-0.17041	-0.0475744	-0.475922	-0.235341
ANKRD32	5	0.404114	0.404732	-0.568438	-0.32696	-0.224833	-0.161568
ANKRD33	12	0.0167765	-0.0306634	0.103603	-0.191561	-0.227167	-0.174157
ANKRD33B	5	0.455901	-0.0265435	-0.375933	-0.591206	-0.433436	-0.387342
ANKRD34A	1	-0.397073	-0.958888	-0.115749	0.106994	-0.898291	-0.247222
ANKRD34B	5	0.350065	-0.502696	0.325345	-0.407107	0.27253	0.11445
ANKRD34C	15	1.89333	-2.42355	-1.93224	-2.12962	-2.33809	-1.98867
ANKRD35	1	-0.761503	-0.132751	0.811405	0.655673	0.544424	0.759941
ANKRD36B		0.759855	0.868402	-0.676441	-0.722736	0.25783	-0.399113
ANKRD36BP2	2	0.18129	1.30241	0.0491098	-0.0333423	0.816961	0.398958
ANKRD37	4	1.55824	-1.23357	-1.68319	-1.75228	-1.25798	-1.55127
ANKRD39	2	0.446197	-0.730263	-0.916834	-0.522789	-1.17873	-1.02469
ANKRD40	17	0.968732	-0.400608	-0.332321	-0.776902	-0.490938	-0.312791
ANKRD42	3	1.58578	-0.813079	-1.05844	-1.70506	-0.879153	-1.01412
ANKRD44	2	0.459399	0.899455	-0.539361	0.0537059	0.184613	-0.447073
ANKRD45	1	-0.0881405	1.34206	0.211483	0.236689	1.20313	0.626944
ANKRD46		-0.0194781	-0.891862	-0.341753	-0.0521721	-1.02451	-0.425065
ANKRD49	11	0.831582	0.835467	-1.09576	-0.490644	-0.222365	-0.712181
ANKRD50	4	-2.20514	2.15556	2.35265	2.32423	2.33345	2.45459
ANKRD52	12	0.250116	-0.0880225	0.132283	-0.24807	0.0293769	0.102781
ANKRD53	2	0.00955648	-0.487925	0.26709	-0.261495	-0.249062	0.0495938
ANKRD54	22	-0.682316	0.748346	0.145317	0.674363	0.390876	0.162136
ANKRD6	6	-2.62251	2.4458	2.51646	2.72271	2.57682	2.63787
ANKRD62	18	2.08937	-1.69862	-1.97275	-2.06697	-2.07407	-2.13778
ANKRD65	1	0.351796	-0.785371	-0.0939434	-0.320876	-0.218026	-0.254437
ANKRD7	7	0.316952	-0.322391	-0.486558	-0.443031	-0.401539	-0.316445
ANKS1A		1.97284	-1.53994	-1.79489	-1.87671	-1.86843	-1.86852
ANKS1B		0.084598	1.44166	0.114643	0.21358	0.864812	0.539637
ANKS3	16	1.73166	-0.821184	-2.0013	-1.59083	-1.68561	-1.93973
ANKS6		1.67954	-1.22485	-2.00073	-1.61902	-1.9879	-2.0253
ANKZF1	2	0.78022	-0.411504	-1.40917	-0.654278	-1.29414	-1.37513
ANLN	7	0.665754	-0.491529	-0.557852	-0.333224	-0.512197	-0.706458
ANO10		-1.53394	1.59497	1.57341	1.65795	1.77446	1.78885
ANO2	12	-0.467987	1.33719	0.612755	0.560975	0.939068	0.547817
ANO3		-1.95423	1.51337	2.26907	1.93121	1.96297	2.22228
ANO4	12	0.325593	-0.555984	-0.22007	-0.380368	-0.0427052	-0.0807234
ANO5	11	1.72399	-0.81196	-1.37326	-1.69091	-1.37981	-1.30569
ANO6	12	1.38473	-0.254517	-0.976128	-1.19069	-0.429181	-0.898708
ANO8	19	0.432124	-1.6107	-0.508831	-0.647995	-1.2367	-0.704571
ANO9	11	-0.486535	-0.313696	0.459426	0.358704	0.249764	0.563258
ANP32A		0.916791	0.27089	-1.07066	-0.890509	0.00644353	-0.786259
ANP32A.IT1	15	0.603152	-0.491406	-0.410299	-0.566672	-0.318481	-0.493138
ANP32AP1	15	1.20601	0.617689	-0.966285	-0.954409	-0.0988051	-0.798745
ANP32C	4	0.466194	1.06204	-0.331015	-0.275517	0.340662	-0.13909
ANP32D	12	1.09523	0.46251	-0.60549	-0.934482	0.154834	-0.40378
ANP32E	1	-0.984676	2.14265	0.946654	1.06409	1.89872	1.18235
ANPEP	15	0.221391	-0.072416	-0.198858	0.0669805	-0.5111	-0.237859
ANTXR1	2	0.843605	0.0765775	-0.622891	-0.650499	0.0757944	-0.439703
ANTXR2	4	1.1189	-0.403916	-1.23117	-1.03018	-0.80153	-1.08246
ANXA1	9	-0.464856	0.203791	0.134754	0.474206	0.291615	0.127349
ANXA10	4	-0.266862	-0.224263	-0.0051378	0.130821	0.280157	0.153361
ANXA11	10	-1.91433	1.47792	1.76586	1.87805	1.60673	1.91387
ANXA13	8	1.04076	-0.683947	-0.84239	-0.992558	-0.619575	-0.894433
ANXA2		-0.930608	0.593449	1.35977	1.02526	1.4473	1.27308
ANXA2P1	4	-0.569425	0.671605	0.912716	0.649419	1.06891	0.804881
ANXA2P3	10	0.57749	0.0677843	-0.817005	-0.601349	-0.356527	-0.590392
ANXA3	4	1.10376	-0.178808	-1.29699	-1.1412	-0.73203	-1.19892
ANXA4		0.00248147	0.243736	0.262082	0.0432238	0.394922	0.122512
ANXA5	4	0.947546	-0.981848	-1.07022	-0.932707	-0.894105	-1.21303
ANXA6	5	1.33573	-1.99705	-1.38706	-1.55894	-2.09478	-1.76718
ANXA9	1	0.532083	-0.242304	-0.413302	-0.482466	-0.185745	-0.517391
AOAH	7	-0.541685	0.692758	0.499091	0.723312	0.213328	0.324768
AOC2	17	0.378945	0.0196734	-0.431027	-0.441356	-0.343061	-0.369826
AOC3	17	-0.0270654	1.04325	-0.483534	-0.0497386	0.488866	-0.288683
AP1B1	22	0.0523738	-1.08782	-0.40399	-0.152964	-1.06725	-0.796661
AP1G1	16	0.114473	0.484351	0.224487	0.228151	0.561965	0.385484
AP1G2	14	0.574436	0.650132	-1.13944	-0.267369	-0.48019	-0.812256
AP1M1	19	-1.32824	0.482654	0.847999	1.40229	0.10476	0.583251
AP1M2	19	-1.36901	0.454663	0.896195	1.1181	0.57326	0.969331
AP1S1	7	-1.51468	0.983907	1.82552	1.59923	1.19403	1.63419
AP1S2	X	1.27783	-1.49403	-1.16406	-1.38261	-1.63196	-1.41155
AP1S3	2	0.429833	0.273657	-0.757695	-0.223665	-0.401494	-0.517542
AP2A1	19	-0.740259	-1.01503	0.31237	0.435619	-0.750079	-0.0532599
AP2A2		-1.61387	0.00723987	1.64678	1.57974	0.657601	1.42422
AP2B1		-1.59438	1.74879	2.03752	1.75946	1.86573	2.05277
AP2S1	19	-1.63205	-0.000237475	1.18706	1.43124	0.260897	0.900872
AP3B1		-0.483287	-0.126676	0.329012	0.568136	0.163834	0.0914597
AP3B2	15	-1.9039	0.564069	1.3751	1.6856	0.676068	1.22666
AP3D1	19	-0.864217	0.508591	0.253684	0.636125	0.458357	0.251448
AP3M1	10	-0.301628	1.36321	0.436273	0.737724	0.695156	0.466516
AP3M2	8	-1.68746	0.438073	1.87612	1.47876	1.03448	1.75775
AP3S1		-2.04475	1.08055	2.07166	1.82182	1.97769	2.10036
AP4B1	1	0.687984	0.418838	-0.813988	-0.325863	-0.287283	-0.710802
AP4E1	15	1.70663	-0.319906	-1.37712	-1.41644	-0.669451	-1.1313
AP4M1	7	-0.289875	-0.705027	-0.198109	0.159973	-0.854484	-0.476345
AP4S1	14	0.264943	-0.153966	-0.353502	-0.339836	-0.601733	-0.26937
AP5B1	11	0.237175	0.154745	-0.554911	-0.128878	-0.507507	-0.572427
AP5Z1		0.607926	-0.192964	-0.846708	-0.426425	-0.827953	-0.894275
APAF1	12	-0.831799	2.36517	0.696092	1.27312	1.36903	1.00743
APBA1	9	-1.54268	1.47574	1.72151	1.56194	1.59901	1.83605
APBA2	15	0.377882	-0.635984	-0.9393	-0.640725	-0.927248	-0.975473
APBB1	11	-0.44222	-0.652685	-0.0209154	0.30354	-0.661831	-0.313214
APBB2	4	0.415886	-0.797301	-0.290909	-0.242176	-0.399803	-0.533721
APBB3	5	0.246985	-0.995327	-0.583497	-0.441705	-1.00019	-0.894283
APC2	19	0.0629283	-1.71955	0.150885	-0.308709	-0.702648	-0.19488
APCDD1	18	-1.31864	0.792079	1.57541	1.53993	1.51259	1.50522
APCDD1L	20	-0.0575884	-0.764907	0.488551	-0.00157686	-0.150896	0.122123
APCS	1	0.469596	0.127972	-0.303662	-0.579418	-0.345272	-0.488813
APEH	3	-1.18888	-0.719785	0.99956	0.957668	-0.1848	0.57547
APEX1	14	-0.93979	0.360631	0.674882	0.648302	0.646105	0.724346
APEX2	X	-0.501439	-0.0556043	0.492525	0.166665	0.434607	0.320976
APH1A	1	0.134713	-0.133575	-0.405154	-0.167286	-0.275912	-0.613109
APH1B	15	-1.06568	0.819122	1.06431	1.42052	1.03221	0.93521
APIP	11	1.77137	-0.520393	-1.47031	-1.47648	-0.83157	-1.34501
APITD1	1	-0.426668	-0.534979	0.611892	0.106086	-0.228409	0.410834
APLF	2	0.113043	0.482568	0.0193396	-0.0455996	0.401737	0.0956625
APLN	X	-1.20511	0.913905	1.54795	1.17287	1.881	1.50405
APLNR	11	-1.31275	0.99896	1.15344	1.41499	1.2629	1.06855
APLP1	19	-0.567521	-0.0745559	0.136069	0.660949	-0.096362	-0.0414424
APOA1	11	0.00111866	-0.942777	0.2831	-0.324527	-0.364592	0.0373534
APOA1BP	1	-1.58441	-0.408466	1.26984	1.3419	0.302761	0.929387
APOA2	1	-0.467659	0.327573	0.62459	0.522078	0.629835	0.616091
APOA4	11	0.968616	-0.309687	-0.666914	-1.09485	-0.320658	-0.655809
APOBEC2	6	-0.105838	-0.997578	0.0943225	-0.205374	-0.242205	0.0887236
APOBEC3B	22	0.0534467	0.44694	0.153537	-0.0258422	0.126603	-0.0372306
APOBEC3C	22	-1.04686	0.865032	0.7731	1.13609	0.883459	0.751249
APOBEC3D	22	-0.0905568	-0.786232	0.511311	-0.102289	-0.360201	0.22699
APOBEC3F	22	-1.4012	1.50234	1.3857	1.54422	1.79143	1.53135
APOBEC3G		-1.40151	1.02236	1.13139	1.49837	0.825308	1.00006
APOBEC3H	22	-0.0949835	-0.104871	0.0287161	0.0659333	0.119436	0.105858
APOBEC4	1	0.172233	-0.632528	0.0591794	-0.291345	-0.0781683	0.0487492
APOC1	19	-1.46171	1.71972	1.67756	1.61919	2.28497	1.98619
APOC3	11	-0.0903345	-0.69236	-0.00578671	0.0215017	-0.195986	0.030937
APOD	3	-0.0278579	0.0180009	-0.146073	0.205342	-0.203969	-0.332572
APOE	19	-1.67523	1.26391	1.73059	1.75564	1.7931	1.77429
APOL2	22	1.72724	-1.29105	-1.83031	-1.94485	-1.62129	-1.67795
APOL3	22	0.430152	0.368932	-0.408068	-0.30822	0.192159	-0.317704
APOL4	22	0.481891	0.0113967	-0.369285	-0.798444	-0.127375	-0.432367
APOL6	22	-0.864845	0.72172	0.958194	1.0538	1.01094	0.758038
APOLD1		0.677217	-0.374326	-0.5277	-0.824794	0.0937074	-0.395176
APOM	6	-1.8816	1.12366	1.86429	2.05304	1.67577	1.76122
APOO	2	-0.946855	0.578224	0.953459	0.963034	0.698182	1.05034
APOOL	X	0.795926	0.935366	-0.69445	-0.637433	0.261987	-0.335961
APOPT1	14	-0.473786	1.06051	0.530393	0.596201	0.734882	0.591533
APP	21	-0.323317	0.183659	0.767833	0.448604	0.236128	0.751239
APPBP2	17	1.23231	-1.71776	-0.904568	-1.02683	-1.52989	-1.05807
APPL1	3	1.73614	-1.69008	-1.48141	-1.95125	-1.7656	-1.6394
APRT	16	-1.68024	-0.569918	1.66354	1.43548	0.578472	1.31096
APTX		-0.792288	1.31949	1.05341	0.948134	1.19832	1.16726
AQP10	1	0.341135	-0.0147248	-0.00130987	-0.431961	-0.0858443	-0.206609
AQP11	11	0.223083	-1.76275	0.118247	-0.511838	-1.20314	-0.410843
AQP2	12	0.255964	-0.0307741	-0.0703622	-0.48847	-0.0970116	-0.262874
AQP3	9	-1.50524	1.33239	1.28781	1.55261	1.23727	1.2376
AQP4	18	-1.49686	1.45773	1.85961	1.64969	1.97639	1.87941
AQP5	12	-0.579854	1.03385	0.867545	0.569103	1.37485	0.84918
AQP8	16	0.26908	-0.0946267	-0.141973	-0.273772	-0.0812486	-0.381454
AQR	15	1.46503	-0.0222391	-1.35187	-1.39691	-0.529051	-1.04498
AR	X	2.11268	-2.18318	-1.8214	-2.22432	-2.13714	-2.00419
ARAF	X	-0.0377746	-0.293564	-0.139883	0.218996	-0.135865	-0.358971
ARAP1	11	-0.261749	-0.466256	0.0860858	0.339854	-0.152337	-0.178339
ARAP2	4	1.23305	-0.284967	-1.39736	-1.00073	-0.637456	-1.04954
ARAP3	5	0.391626	0.106216	-1.00078	-0.299573	-0.673281	-0.897688
ARC	8	1.5542	-1.60977	-1.64041	-1.79676	-1.93527	-1.6871
ARCN1	11	1.28701	-0.239599	-1.07279	-1.217	-0.505468	-0.892891
AREG	4	0.117856	0.240169	-0.139337	-0.136996	0.139807	0.073292
ARF1	1	-0.902076	1.02368	0.298525	0.570988	0.915704	0.448835
ARF3	12	-1.72913	1.01824	1.37823	1.62394	1.04206	1.39195
ARF4		-0.0957181	0.808312	0.190546	-0.0686183	0.70984	0.31933
ARF5	7	-0.418714	-1.25475	-0.106314	0.0607372	-0.89279	-0.302773
ARF6	14	0.820351	0.557354	-1.05289	-0.696666	-0.0369856	-0.772723
ARFGAP2	11	-0.260019	1.6954	0.0972373	0.388404	1.01622	0.206335
ARFGAP3	20	-0.315217	1.93981	-0.146557	0.585799	0.905493	0.230762
ARFGEF1		0.922774	0.0778319	-0.685636	-0.684029	-0.0267778	-0.373421
ARFGEF2	20	1.20752	-1.19051	-0.677286	-1.39459	-0.913005	-0.681831
ARFIP1	4	0.116648	1.54663	-0.228429	0.0608569	0.857281	0.0243334
ARFIP2	11	-0.644534	-0.166953	0.194255	0.609246	-0.327145	-0.0420445
ARFRP1	20	0.134906	-0.561174	-0.116628	-0.0351076	-0.772626	-0.411372
ARG2	14	0.0655476	-1.24544	-0.0331528	-0.358586	-0.963201	-0.247143
ARGLU1	13	-0.365835	0.617308	0.705089	0.291183	1.03905	0.969429
ARHGAP1	11	-0.519619	0.0784592	0.662497	0.89334	0.390505	0.403128
ARHGAP10	4	0.788165	-0.530846	-1.12501	-0.806423	-0.881205	-0.908473
ARHGAP11A	15	0.563901	-0.823164	-0.108433	-0.564149	-0.326924	-0.0790158
ARHGAP11B	15	1.51793	-0.986141	-0.991554	-1.49133	-0.806549	-0.934074
ARHGAP17	16	-0.307012	0.564069	-0.19037	0.560027	0.416235	-0.0995537
ARHGAP18		-1.66001	2.32374	1.52533	1.74837	2.08157	1.74672
ARHGAP19	10	-0.226615	0.607863	0.11882	0.426363	0.499408	0.106185
ARHGAP20	11	-0.820694	0.391303	1.04989	0.790663	0.674924	1.09847
ARHGAP21		0.274744	1.30572	-0.197234	0.0603083	0.757664	0.118969
ARHGAP22	10	-0.256133	-0.220044	0.274583	0.501673	-0.0683159	-0.0393739
ARHGAP23	17	-0.797758	0.218955	1.32312	1.01287	0.990852	1.05957
ARHGAP24	4	-0.149245	0.476038	0.087687	0.117426	0.446235	0.199686
ARHGAP26	5	1.2844	-1.66071	-1.04265	-1.4958	-1.5674	-1.10153
ARHGAP28	18	-2.23868	2.0982	2.21309	2.32816	2.2429	2.42277
ARHGAP29		0.25146	0.965226	-0.11791	-0.116231	0.447768	0.361957
ARHGAP4	X	-1.98381	1.57805	2.01644	2.09394	1.84313	1.96178
ARHGAP5	14	-0.422609	0.751175	0.778937	0.548368	1.23515	0.947033
ARHGAP6	X	-1.85961	2.36087	1.81069	2.04078	2.43191	2.07338
ARHGAP9	12	1.647	-2.31956	-1.89134	-1.89649	-2.5679	-2.18745
ARHGDIA	17	-2.14546	0.97242	2.4481	2.07695	1.79936	2.24787
ARHGDIB	12	-0.989624	0.272501	0.899428	0.976059	0.379195	0.618651
ARHGDIG	16	-1.84955	-0.19364	1.71868	1.64442	0.585819	1.3932
ARHGEF10	8	0.707363	-0.68043	-0.439111	-0.340933	-0.463307	-0.519817
ARHGEF10L	1	1.66494	-1.5949	-1.83869	-1.91054	-1.51758	-1.91942
ARHGEF11	1	1.94582	-1.38233	-1.88294	-2.01562	-1.82711	-1.89674
ARHGEF12		0.760039	0.834274	-1.09108	-0.642819	-0.127898	-0.713006
ARHGEF15	17	0.649236	-0.250679	-0.836711	-0.731622	-0.887921	-1.03199
ARHGEF16	1	-0.00440023	-1.73068	-0.0300829	-0.1617	-0.991043	-0.361523
ARHGEF17	11	1.03142	-0.956489	-0.952101	-1.23647	-0.925546	-1.0144
ARHGEF18	19	1.63458	-1.59894	-1.73445	-1.50482	-1.94511	-1.75979
ARHGEF2	1	1.27075	-1.055	-1.47476	-1.11635	-1.58291	-1.59542
ARHGEF3	3	0.29565	-0.293674	-0.038042	-0.52228	-0.258392	0.0914279
ARHGEF4	2	-0.201882	-0.886266	-0.0246612	-0.227864	-0.568349	-0.337119
ARHGEF5	7	-1.28443	0.904079	1.52856	1.26967	1.55897	1.54897
ARHGEF6		0.99364	-0.558284	-0.311007	-0.97281	-0.136167	-0.445708
ARHGEF7		1.95355	-0.926617	-1.82383	-1.8952	-1.38011	-1.59451
ARHGEF9	X	-0.508717	1.52386	0.238885	0.545985	0.902688	0.475608
ARID1B	6	0.727767	-0.20541	-0.128687	-0.646619	-0.0791299	-0.135851
ARID2	12	1.41153	0.00962574	-1.69515	-1.24143	-0.874467	-1.43029
ARID3A	19	-0.572208	-0.37868	0.788791	0.381024	0.0721247	0.564699
ARID3B	15	1.2945	-0.257456	-1.38565	-1.03907	-0.905017	-1.25721
ARID3C	9	0.465324	-1.20301	-0.487602	-0.693963	-1.02265	-0.803942
ARID4A	14	-0.249271	1.41608	0.538626	0.419611	1.49944	1.03884
ARID4B		1.40004	0.271001	-1.62163	-1.13704	-0.490725	-1.27526
ARID5A	9	-0.313487	-0.202802	0.131184	0.101289	-0.138211	0.271406
ARID5B		2.23629	-1.32074	-2.09942	-2.04376	-1.88317	-2.04656
ARIH1	15	1.64481	-0.724987	-1.18487	-1.46673	-1.15601	-1.09916
ARIH2		2.05083	-0.92096	-2.10603	-2.00581	-1.66438	-2.13431
ARL1	12	0.155039	-0.327113	0.336688	-0.472303	0.2216	0.363733
ARL10	5	-1.94626	2.20932	1.87268	2.14035	1.99317	2.05928
ARL13A	X	-0.0496242	-0.372986	-0.0152652	-0.0194493	0.197406	0.106914
ARL13B	3	1.01342	0.366964	-1.30134	-0.830938	-0.34574	-0.928565
ARL14	3	-0.0426072	-1.07675	0.13848	-0.145045	-0.228406	0.0486793
ARL16	17	-1.14568	0.733231	0.971949	1.12063	0.860462	1.07615
ARL2	11	0.465933	-1.94948	-0.659394	-0.734674	-1.58151	-1.05006
ARL2BP	16	1.66102	-2.0457	-1.59993	-1.98164	-1.97822	-1.68583
ARL3	10	-0.104997	-0.632024	-0.109257	-0.327269	-0.207526	-0.233804
ARL4C	2	1.48318	-2.29714	-1.6899	-1.68905	-2.31878	-1.84626
ARL4D	17	0.262565	-0.623612	-0.610857	-0.632736	-0.858814	-0.723095
ARL5A	2	1.36549	-0.207906	-1.48693	-1.2493	-0.804981	-1.25128
ARL6	3	0.290353	0.252603	0.357933	-0.192379	0.239797	0.433552
ARL6IP1	16	-0.319528	0.338617	0.362053	-0.0431461	0.725316	0.531951
ARL6IP4	12	-0.572808	-1.366	0.491959	0.341081	-0.531678	0.253248
ARL6IP5	3	0.982022	-2.17131	-1.15388	-1.28187	-1.75282	-1.33054
ARL6IP6	2	0.447936	0.905456	-0.357196	-0.286408	0.656262	-0.1241
ARL8A	1	-1.06317	1.06618	0.880727	1.32961	1.04011	0.759391
ARL8B	3	0.638053	-1.71206	-0.126114	-0.992827	-0.730198	-0.334156
ARL9	4	0.185861	0.847777	-0.304221	0.0142111	0.112492	0.0793838
ARMC1	8	1.3549	0.134035	-1.09634	-1.06361	-0.56157	-0.776914
ARMC2	6	-1.1114	2.08522	1.06775	1.52413	1.59276	1.44577
ARMC3	10	-0.972043	0.925367	1.02746	0.967003	1.11076	0.956281
ARMC4	10	-0.488188	0.683915	0.449987	0.564914	0.497863	0.493673
ARMC5	16	0.17636	-1.63859	0.0103479	-0.385813	-1.0324	-0.388294
ARMC6	19	-0.104552	-0.797436	-0.20455	0.00840655	-0.797009	-0.452766
ARMC8	3	1.43693	-0.488553	-1.66974	-1.49591	-0.987928	-1.43424
ARMC9		0.871316	-0.999865	-0.994441	-0.990234	-1.36344	-1.14154
ARMCX1	X	-1.81131	1.31001	2.03174	1.82342	1.78776	2.12489
ARMCX2	X	-1.81287	1.11547	1.88523	1.67433	1.66773	1.98014
ARMCX3	X	0.71756	-0.0815413	-0.707741	-0.941833	-0.593449	-0.730877
ARMCX4		1.44092	0.181211	-1.42976	-1.08472	-0.958593	-1.19189
ARMCX5	X	-0.542072	0.321153	0.0590628	0.390279	-0.0096575	0.17857
ARMCX6	X	0.0577477	-1.19639	-0.230272	-0.0158887	-0.890337	-0.640732
ARMS2	10	0.257607	-0.989523	-0.0651374	-0.30437	-0.235289	-0.218829
ARNTL	11	1.53573	-0.74341	-1.88169	-1.59603	-1.56403	-1.66431
ARNTL2	12	-0.5554	0.943335	0.858743	0.560137	0.712755	1.06015
ARPC1A	7	-0.669828	0.682673	0.173922	0.338029	0.622347	0.31565
ARPC2		-1.71761	-0.340494	1.65379	1.38836	0.686499	1.42696
ARPC3	12	-1.79699	0.946569	1.78585	1.51576	1.70524	1.76354
ARPC5	1	-1.41932	1.38335	1.73831	1.53275	1.87821	1.86465
ARPC5L		-0.198625	-0.630659	0.446074	-0.163416	-0.165893	0.327424
ARPP19	15	-1.36305	2.14319	1.1627	1.31512	1.71013	1.35634
ARR3	X	0.611425	-0.408491	-0.299586	-0.678933	-0.103893	-0.312902
ARRB1	11	-1.37458	1.21685	1.83969	1.5609	1.49515	1.78213
ARRB2	17	-1.57557	1.60574	0.906029	1.37585	1.14123	1.01937
ARRDC1		-0.912215	0.312016	0.540662	1.0245	0.21803	0.474409
ARRDC2	19	0.382541	-0.338145	-0.525895	-0.197036	-0.524431	-0.677158
ARRDC3	5	1.12678	0.784749	-0.997216	-0.833002	0.115979	-0.648837
ARRDC4	15	0.141179	-0.181256	0.290519	0.0972998	0.537092	0.206987
ARRDC5	19	-0.767535	-0.299024	0.881545	0.67932	0.221828	0.710623
ARSA	22	-0.802803	-0.252942	0.656779	0.860208	0.0410111	0.267026
ARSB	5	-0.47542	-0.0129908	0.597736	0.561434	0.298833	0.637743
ARSD	X	-1.38225	1.0185	1.29308	1.49834	1.22473	1.20684
ARSE		-0.45404	-1.10768	0.508711	0.319568	-0.249393	0.268793
ARSF	X	-0.61345	-0.142578	1.07132	0.605207	0.849986	0.936918
ARSG	17	1.191	-0.712615	-1.50407	-1.22044	-1.51552	-1.50823
ARSH	X	-0.303909	-0.777906	0.266676	0.093839	-0.17392	0.243225
ARSI	5	-0.236725	-0.514465	0.348211	0.103912	-0.042214	0.190704
ARSJ	4	-0.826309	0.968792	0.562114	0.901438	0.54015	0.850993
ARSK	5	-1.12345	1.84503	0.957564	1.15407	1.33722	1.14263
ART3		0.350587	-0.806758	-0.848318	-0.254832	-1.31343	-1.01566
ART4		0.264972	-0.351747	-0.2293	-0.437157	-0.0936604	-0.166752
ART5	11	0.582719	-0.414185	-0.123373	-0.728192	-0.227852	-0.16289
ARTN	1	0.532663	0.0119501	-0.255031	-0.644874	-0.0474931	-0.239114
ARV1		1.00101	-0.55318	-0.888906	-0.986494	-0.918083	-0.949213
ARVCF		-0.164893	1.36915	-0.0969362	0.120189	0.739377	-0.00776605
ARX	X	-0.486206	0.15065	0.625156	0.196865	0.673695	0.668621
ASAH1		0.0667945	1.54842	0.115729	0.245415	1.13154	0.37244
ASAH2	10	1.41295	-0.390339	-1.05238	-1.18132	-0.937812	-0.962398
ASAP1.IT1		1.27635	-0.200798	-1.37222	-1.27243	-0.733832	-1.068
ASAP1	8	-0.254548	0.606744	0.529188	0.206848	0.733052	0.800678
ASAP2		1.81171	-0.837098	-1.36131	-1.76984	-1.02856	-1.2997
ASAP3		-0.366927	-0.205815	0.440984	0.33386	0.176146	0.125055
ASB1	2	-1.97754	1.14163	1.9213	2.12222	1.35718	1.75172
ASB10	7	0.502613	-0.0131261	-0.302926	-0.558274	-0.420501	-0.425416
ASB12	X	0.317329	-0.0447449	-0.415495	-0.433925	-0.19504	-0.446389
ASB13	10	2.25387	-2.25621	-2.32826	-2.38498	-2.55829	-2.48472
ASB15	7	0.249459	-0.250766	-0.317193	-0.380787	-0.376212	-0.270454
ASB16	17	0.431728	0.289067	-0.203202	-0.635907	0.189787	-0.26922
ASB18	2	0.0566942	0.243994	0.0116358	-0.219596	-0.140253	-0.102012
ASB2	14	-0.902646	-0.587172	0.499052	0.638389	-0.386521	0.336701
ASB4	7	0.930825	-0.596482	-0.652116	-1.03473	-0.451917	-0.713293
ASB5	4	-1.34688	1.12835	0.972154	1.40195	1.14227	1.20769
ASB6	9	-1.42407	-0.347442	1.35251	1.132	0.490898	1.15299
ASB7	15	0.75394	1.00221	-1.07801	-0.491672	-0.293225	-0.704397
ASB9	X	-0.935025	1.11039	0.657163	0.665945	1.0917	0.768303
ASCC1	10	-0.408372	0.988998	0.130774	0.837867	0.396627	0.185572
ASCC2	22	0.170639	-0.111672	-0.720711	-0.062365	-0.547106	-0.686493
ASCC3	6	-0.458303	0.968473	0.717646	0.66401	1.30638	1.06105
ASCL1	12	1.18694	-0.978282	-0.981065	-1.28517	-0.794463	-1.02171
ASCL2	11	-2.31795	1.61869	2.44621	2.29071	2.19506	2.41455
ASCL3	11	-0.000988375	-0.640313	0.0826991	-0.0286647	-0.00384914	0.101095
ASCL4	12	-0.758614	0.844727	0.827979	0.820294	1.18036	0.960522
ASCL5	1	0.812019	-0.198916	-0.714339	-0.914984	-0.302645	-0.673341
ASF1B	19	0.466629	0.369043	-0.434727	-0.590867	0.0621054	-0.43622
ASGR1	17	0.287637	-2.29789	-0.535272	-0.635688	-1.76197	-0.898434
ASGR2	17	-0.318127	-1.14276	0.2915	-0.00917662	-0.762253	-0.041583
ASH1L	1	1.22029	-0.269053	-0.999969	-1.22835	-0.603254	-0.716281
ASH2L	8	-1.6654	0.963295	1.26269	1.64205	0.881997	1.27773
ASL	7	-1.40752	0.252381	1.02527	1.43197	0.158325	0.680039
ASMT	X|Y	0.362611	0.491656	-0.648292	-0.109888	-0.0265097	-0.48738
ASMTL	X	-0.916941	-0.220586	0.533124	0.829769	0.0492553	0.252357
ASMTL.AS1	X|Y	-0.250643	-0.536786	0.438916	0.0413488	0.0695311	0.265177
ASNA1	19	0.247004	-1.05821	-0.412811	-0.416711	-0.936281	-0.734859
ASNSD1	2	0.399291	-0.261723	-0.683123	-0.634082	-0.395699	-0.399687
ASPA	17	0.16396	-0.285754	-0.253406	0.136585	-0.401238	-0.524485
ASPDH	19	0.972338	-1.86061	-0.822204	-1.12491	-1.75067	-1.00406
ASPH	8	-0.58343	0.979578	0.845341	0.608359	1.31418	1.08029
ASPHD1	16	-0.208	-1.79139	0.533541	-0.139629	-0.562906	0.129391
ASPHD2	22	-1.07598	1.61229	0.473688	1.04131	1.04516	0.855712
ASPM	1	0.521625	-1.65482	-0.746624	-0.819638	-1.15851	-0.85641
ASPN	9	0.293775	0.808103	-0.619095	-0.0748617	0.260741	-0.237424
ASPRV1	2	1.00967	-0.476316	-1.11352	-0.813095	-0.775774	-1.12512
ASPSCR1	17	0.710069	-2.3987	-0.763104	-0.957481	-1.76835	-1.12334
ASRGL1	11	-0.39513	-0.247445	0.834884	0.372008	0.66462	0.760696
ASS1	9	-1.4384	1.63	1.58807	1.41375	1.39048	1.63
ASTE1	3	0.805108	-0.454093	-0.928451	-0.480701	-1.16907	-0.924723
ASTL	2	0.228592	-0.182682	0.0498562	-0.332047	0.195954	0.0539637
ASTN1	1	-1.66352	1.48419	1.71156	1.67229	1.81702	1.97134
ASTN2	9	0.893865	-0.827923	-0.85096	-1.04452	-0.821562	-1.0277
ASXL1	20	0.187543	0.388904	-0.556666	0.1872	-0.393824	-0.589317
ASXL2	2	-0.563094	0.560564	0.90561	0.772282	0.946901	1.00039
ASXL3	18	-2.10233	1.9849	1.86748	2.20874	1.92607	2.17277
ASZ1	7	-0.110429	-0.560473	0.115857	-0.00566597	0.0635907	0.134651
ATAD1	10	1.32006	-1.29815	-0.818197	-1.42908	-0.82397	-0.700295
ATAD2		1.61734	0.219188	-1.57485	-1.37266	-0.776634	-1.24437
ATAD2B	2	1.06538	0.346303	-1.29991	-0.708624	-0.320115	-1.04141
ATAD3A	1	-0.769748	0.0811033	0.421164	0.702687	-0.0195952	0.285035
ATAD3B	1	0.462966	-0.39206	-0.811944	-0.25573	-0.84754	-0.937066
ATAD3C	1	0.241108	-0.0512138	-0.385092	-0.337243	-0.0754535	-0.498017
ATAD5	17	0.433796	1.07346	-0.788203	-0.0836283	0.0889604	-0.332163
ATCAY	19	0.391317	-0.416817	-0.292765	-0.657161	-0.642679	-0.322766
ATE1	10	-0.569705	1.74344	1.18932	0.874659	1.4916	1.345
ATF1	12	0.282573	0.404585	-0.0764693	0.0201951	-0.133447	0.0864115
ATF2	2	0.615514	0.0988128	-0.134031	-0.407406	-0.146166	0.0560939
ATF3	1	-0.231255	0.715866	0.12472	0.474585	0.636422	0.219691
ATF4	22	1.90574	-1.49654	-1.98367	-2.11288	-1.70376	-2.05935
ATF7	12	0.15068	0.672699	-0.355964	0.0202051	0.342431	-0.239757
ATF7IP		-0.64955	0.76469	0.832373	0.921564	0.876965	0.971612
ATG10	5	0.269708	1.23277	-0.333888	-0.0158987	0.191125	-0.0716265
ATG12	5	-0.576519	0.77812	0.740274	0.535473	0.627047	0.928781
ATG13	11	0.655441	-0.411258	-0.864056	-0.466927	-0.907986	-1.02721
ATG16L1	2	1.86401	-0.983152	-1.45822	-1.8417	-1.31667	-1.28353
ATG16L2	11	0.670074	-0.187405	-1.04887	-0.90149	-0.602164	-0.980565
ATG2A	11	-0.481113	-0.431685	0.203953	0.501932	-0.396623	-0.0926369
ATG2B	14	1.47928	-0.325969	-1.19029	-1.12507	-1.20089	-1.20054
ATG3	3	1.35861	0.0525098	-1.20068	-0.990682	-0.668664	-1.16666
ATG4A	X	1.38667	-1.2874	-1.09049	-1.50463	-1.17715	-1.28599
ATG4B	2	0.67799	-0.382763	-0.828549	-0.583836	-0.831496	-0.939925
ATG4C	11	0.499733	0.493747	-0.301484	0.00926426	-0.0701194	-0.321616
ATG4D	19	1.61484	-1.7643	-1.80694	-1.78105	-2.08709	-1.99924
ATG5		0.508306	-0.307805	-0.665114	-0.622752	-0.87206	-0.712471
ATG7		-1.06711	0.075483	1.08664	1.08649	0.348513	0.809956
ATG9A	2	0.285376	-1.20961	-0.565529	-0.314025	-1.37741	-0.891064
ATHL1	11	-1.00385	0.7908	0.876913	1.1285	0.625059	0.782058
ATIC	2	-0.629427	0.148006	0.313831	0.49517	0.166947	0.166204
ATL1	14	-1.24445	-0.0401946	1.37586	0.901608	0.869634	1.39614
ATL2	2	0.621806	0.167548	-0.395377	-0.501386	-0.140166	-0.0754109
ATL3	11	-0.438121	0.52009	0.300885	0.662973	0.465372	0.265785
ATMIN	16	0.87409	-1.64762	-0.351666	-1.03648	-1.05059	-0.639358
ATN1	12	0.977074	-0.305726	-0.820148	-1.06893	-0.477967	-0.915738
ATOH1	4	0.149723	-1.1004	0.136533	-0.305098	-0.251501	0.0305769
ATOH7	10	-2.38636	2.05778	2.42745	2.39276	2.38834	2.44779
ATOH8	2	0.410648	0.19426	-0.293866	-0.247721	0.177292	-0.295474
ATOX1	5	-2.04555	0.297061	1.7706	1.9195	1.03055	1.53922
ATP10A	15	1.14407	-1.16094	-1.39885	-1.06665	-1.25628	-1.49489
ATP10B	5	0.470292	0.434469	-0.392156	-0.115603	0.144839	-0.403144
ATP11A		1.63436	-0.84578	-1.56637	-1.27322	-1.3833	-1.6043
ATP11B	3	1.02687	0.462042	-0.705762	-0.553517	-0.305263	-0.425071
ATP11C	X	0.0957517	0.650624	-0.192082	0.340362	0.318167	-0.0814214
ATP12A	13	1.20811	-1.75583	-1.35507	-1.41726	-1.73567	-1.37378
ATP13A1	19	0.00591266	-0.943761	-0.265269	-0.0791203	-0.970939	-0.672632
ATP13A2	1	-0.621173	-1.09128	0.356234	0.330469	-0.64441	-0.100746
ATP13A3	3	1.88916	-1.36705	-1.58945	-1.77596	-1.34874	-1.46037
ATP13A5	3	-0.1228	1.0543	0.518867	0.260844	0.993736	0.512088
ATP1A1	1	1.11882	-2.19959	-1.43901	-1.38829	-2.11573	-1.78183
ATP1A2	1	-0.60625	0.294171	1.06407	0.62279	1.11063	1.10404
ATP1A3	19	1.6013	-2.58297	-1.21334	-1.83497	-2.11463	-1.6687
ATP1A4		1.95862	-1.98929	-1.77874	-2.15305	-2.15429	-2.08648
ATP1B1	1	1.81084	-1.34513	-1.46211	-1.89252	-1.61834	-1.69054
ATP1B2	17	-1.09257	0.232397	1.40944	1.06676	1.31497	1.42251
ATP1B3	3	1.78157	-1.91788	-1.73496	-2.08487	-2.01129	-1.91163
ATP1B4	X	-0.150308	-0.536811	0.320676	-0.0174546	0.280745	0.253256
ATP2A2	12	1.71964	-2.1872	-1.28956	-1.98799	-1.8668	-1.43207
ATP2A3	17	-0.885432	-0.223008	0.808712	0.79561	0.181794	0.598961
ATP2B1	12	0.363442	-0.963967	-0.141335	-0.633743	-0.54657	-0.0741978
ATP2B3	X	2.05126	-2.08031	-1.95404	-2.21826	-2.2696	-2.1571
ATP2B4	1	-2.61415	2.42562	2.4884	2.65545	2.56599	2.62847
ATP2C1	3	-1.13328	1.96744	1.1335	1.27895	1.87458	1.49895
ATP2C2		-1.29811	1.02845	1.07704	1.17083	1.22266	0.907262
ATP4A	19	1.53224	-1.27654	-1.87808	-1.50729	-2.11009	-1.90952
ATP4B	13	0.126874	-0.477423	-0.123827	-0.23693	-0.474104	-0.323904
ATP5A1	18	1.18624	-2.80703	-0.97224	-1.52963	-2.15446	-1.48128
ATP5B	12	0.577307	-1.83309	-0.767102	-0.906038	-1.65977	-1.23109
ATP5C1	10	0.711461	-1.04664	-0.138859	-1.05914	-0.446621	-0.271367
ATP5D	19	-0.267857	-2.07619	0.459066	-0.07924	-0.832895	0.0532978
ATP5EP2	13	-0.0791711	0.693348	0.119222	-0.181657	0.575196	0.116554
ATP5F1		0.124796	0.55027	-0.17573	-0.313815	0.230106	-0.272117
ATP5G1	17	-0.798589	-0.342806	0.630004	0.479402	0.103377	0.422244
ATP5G2	12	-0.022919	-1.11499	0.142471	-0.173649	-0.88379	-0.164363
ATP5G3	2	0.833244	-1.92185	-0.606422	-1.19182	-1.54696	-1.04782
ATP5H	17	-0.157982	-1.87877	0.154216	-0.258772	-0.823727	-0.169669
ATP5I	4	-1.38352	-0.573607	1.57555	1.07984	0.638036	1.22786
ATP5J	21	-0.0165109	-0.98844	-0.280704	-0.369477	-0.964925	-0.486208
ATP5J2	7	-1.39635	-0.781018	1.5851	1.09565	0.317044	1.19943
ATP5L	11	-0.771787	-0.252549	0.490868	0.504814	-0.135193	0.256564
ATP5O	21	-0.397054	-1.7553	0.507877	-0.0263708	-0.515	0.11524
ATP5S		-0.153072	0.364972	0.267366	0.565932	0.276022	0.197298
ATP5SL	19	-0.874955	-0.997135	0.759418	0.458977	-0.279102	0.337746
ATP6AP1	X	-1.33038	-0.043675	0.778035	1.20806	-0.132193	0.401091
ATP6AP1L	5	1.43239	-0.542702	-1.32569	-1.21273	-0.844954	-1.24799
ATP6AP2	X	0.0737245	-1.20637	0.198369	-0.541569	-0.405192	-0.0239373
ATP6V0A1	17	-0.15428	-1.57557	0.303097	0.015358	-0.891646	-0.0570912
ATP6V0A2	12	1.49352	-1.28054	-1.27267	-1.23716	-1.47279	-1.30297
ATP6V0A4	7	-1.37591	1.32063	1.67797	1.38705	1.7347	1.54325
ATP6V0B	1	-1.23124	-0.887226	0.961143	1.01478	-0.149894	0.654373
ATP6V0C	16	-1.22378	-0.965492	1.16086	0.982911	-0.103218	0.749735
ATP6V0D1	16	-1.23431	-0.294375	0.891231	0.969716	0.0187831	0.505786
ATP6V0D2	8	0.413731	-0.805971	-0.160743	-0.458001	-0.245473	-0.19868
ATP6V0E1		-0.460729	0.389273	0.808292	0.648512	0.958213	0.665924
ATP6V0E2	7	0.065074	-0.231125	-0.263494	-0.329434	-0.373704	-0.546383
ATP6V1A	3	-0.775228	0.070576	0.646842	0.425585	0.311851	0.606228
ATP6V1B1		0.479513	-0.2799	-0.830675	-0.411336	-1.00328	-0.923712
ATP6V1B2	8	0.616422	-0.283061	-0.573826	-0.862803	-0.285323	-0.409539
ATP6V1C2	2	-0.967984	0.749317	0.602923	1.02154	0.339505	0.507456
ATP6V1D	14	-0.528772	0.0272861	0.714831	0.0861694	0.726082	0.81799
ATP6V1E1	22	-0.462149	-0.141397	0.843975	0.244268	0.470406	0.840436
ATP6V1E2	2	0.770671	-0.817593	-0.837525	-0.930084	-0.981145	-0.99102
ATP6V1F		-0.743806	-1.29115	0.469606	0.293338	-0.476023	0.155286
ATP6V1G2	6	0.497297	-0.301484	-0.866385	-0.811749	-0.561949	-0.713029
ATP6V1G3	1	-0.338269	-0.992241	0.188538	0.1387	-0.0434702	0.200841
ATP6V1H	8	-1.41598	1.75818	1.3736	1.21951	1.62904	1.38997
ATP7B		0.036426	1.28082	-0.130313	0.0684766	0.377497	-0.0841798
ATP8A1	4	-1.41437	0.9249	1.7492	1.70052	1.28409	1.69965
ATP8A2		-0.704623	0.11057	1.02357	0.665377	0.288524	0.817962
ATP8B1		1.33007	-1.55764	-1.4447	-1.50932	-1.71697	-1.37674
ATP8B2	1	2.05791	-0.647459	-2.01696	-1.89866	-1.48589	-1.92685
ATP8B3	19	-0.141213	0.171471	-0.0166605	-0.0437645	0.172169	-0.113131
ATP8B4		-1.65085	1.11518	1.36833	1.74608	1.05573	1.28361
ATP9A	20	-1.42417	0.564093	1.33503	1.36127	0.878772	1.43467
ATPAF1	1	1.11447	-1.08845	-0.432377	-1.30619	-0.577051	-0.500858
ATPAF2	17	0.832374	-1.5754	-0.794789	-0.847205	-1.26078	-1.11071
ATPIF1	1	-1.50802	-0.648713	1.16222	1.1722	0.150443	0.883236
ATRIP	3	-0.93284	0.302509	0.525951	0.830367	0.167534	0.386263
ATRN	20	0.460211	0.111874	-0.218878	-0.493148	0.0947255	0.0964807
ATRNL1	10	2.1835	-1.65558	-1.91379	-2.19344	-2.13082	-1.87542
ATRX		0.0857675	1.32025	-0.0110646	0.0169937	1.02476	0.532444
ATXN1		0.911813	-0.474274	-0.547425	-1.01134	-0.55193	-0.340071
ATXN10	22	-1.05149	1.38682	1.47252	1.15569	1.82721	1.67973
ATXN1L	16	0.141962	0.774738	0.521799	0.0644772	0.69651	0.548272
ATXN3	9	-0.0171874	0.838123	0.010252	0.0875757	0.423651	0.0756683
ATXN3L	X	-0.0435641	0.267914	0.337918	-0.0333522	0.805909	0.437824
ATXN7	3	1.05831	-0.219897	-1.04963	-0.76643	-0.940322	-1.00048
ATXN7L2	1	1.4749	-0.889292	-1.1705	-1.74975	-0.614817	-1.17075
ATXN7L3	17	0.983105	-1.08712	-0.937484	-1.42948	-1.19987	-1.12091
ATXN7L3B	12	0.689018	0.0960703	-1.08565	-0.733468	-0.743624	-0.899408
AUH	9	1.4125	-0.503753	-1.63206	-1.35203	-1.54409	-1.66915
AUP1	2	0.096003	-0.222172	-0.40081	0.0361626	-0.267187	-0.460345
AURKA	20	1.30036	0.227133	-1.5155	-1.19758	-0.838474	-1.30372
AURKAIP1	1	-0.699375	-1.18176	0.472668	0.410536	-0.522046	0.163284
AURKC	19	0.673003	0.567512	-0.319104	-0.533929	0.333384	-0.0595339
AUTS2	7	0.668885	1.00143	-0.370654	-0.312579	0.484029	0.0356038
AVEN	15	1.36883	-1.06645	-1.29261	-1.46847	-1.23915	-1.3804
AVIL	12	-0.422522	1.8606	0.166276	0.66041	0.953293	0.567457
AVL9		0.16655	0.826354	0.21218	-0.00791997	0.408363	0.454926
AVP	20	0.685297	0.160107	-0.300756	-0.4246	0.22452	-0.18205
AVPI1	10	1.06498	-1.83088	-1.59274	-1.30471	-2.16303	-1.7611
AXIN1	16	0.15067	0.82034	-0.0746341	0.129534	0.444193	0.110365
AXIN2	17	-1.03218	1.70928	0.512119	0.939038	1.23204	0.968559
AXL	19	-1.95525	1.21235	1.79727	1.98794	1.79945	1.79031
AZGP1	7	1.12163	-1.61472	-1.37689	-1.18325	-1.66657	-1.61811
AZI1	17	-0.506649	-0.156155	-0.0861005	0.571487	-0.275365	-0.166073
AZI2	3	0.889902	0.184163	-0.983786	-0.962837	-0.312279	-0.675408
AZU1	19	-0.462555	-0.0472538	0.627371	0.354774	0.138298	0.351901
B2M		0.431766	-0.0794998	-0.826954	-0.424102	-0.193724	-0.780455
B3GALNT1	3	-2.0984	2.06855	2.02801	2.13927	2.15377	2.226
B3GALNT2	1	2.28576	-1.88566	-2.37852	-2.39017	-2.28847	-2.3759
B3GALT1	2	0.823869	0.101482	-0.383749	-0.737995	-0.0885248	-0.177612
B3GALT2	1	-0.32352	-0.0351031	0.52641	0.0834666	0.397216	0.525219
B3GALT4	6	-1.03484	-0.76915	0.920725	0.753931	0.288951	0.614227
B3GALT5	21	0.0203526	0.0665052	0.310783	0.0998131	0.488251	0.265308
B3GALT6	1	-1.67431	1.37206	1.19465	1.62647	1.38644	1.25295
B3GAT1	11	-1.36124	0.831101	1.49752	1.50549	1.2043	1.5126
B3GAT2	6	-1.44883	1.10418	1.63309	1.62624	1.60119	1.67554
B3GAT3	11	-0.0239338	-1.28143	-0.25131	-0.0567798	-1.05069	-0.588124
B3GNT4	12	-1.38123	0.81563	1.6414	1.20262	1.08342	1.4369
B3GNT5	3	-1.06236	1.16555	1.08642	1.17897	1.33117	1.09085
B3GNT7	2	-0.177013	-0.0994599	0.342625	-0.15059	0.341017	0.186528
B3GNT8	19	0.28783	1.35401	-0.533554	-0.227336	0.400979	-0.184407
B3GNT9	16	0.463043	-0.515092	-0.939494	-0.332366	-0.896911	-1.12314
B3GNTL1	17	-1.8382	0.504902	1.66219	1.67802	1.13635	1.51577
B4GALNT1	12	-0.786846	-0.513543	0.544035	0.534057	-0.472936	0.275437
B4GALNT2	17	-0.148636	-0.040871	0.0134674	0.0873363	-0.109438	-0.0817086
B4GALNT3	12	-0.0745124	-0.599827	0.291463	0.0474526	-0.195307	0.204147
B4GALNT4	11	-0.820075	1.22862	0.33231	1.00421	0.92919	0.581918
B4GALT1		-0.0208409	0.801561	-0.523009	0.234125	0.143487	-0.305748
B4GALT2	1	-1.95171	1.49667	2.07766	1.81122	1.76362	1.92658
B4GALT3	1	-1.50301	1.06294	0.928782	1.36778	0.908578	0.995306
B4GALT4	3	0.854237	0.812272	-1.13627	-0.707287	-0.393048	-1.0621
B4GALT5	20	-1.30121	1.12304	1.39916	1.14646	1.32646	1.54299
B4GALT6		1.93054	-0.46874	-1.82285	-1.89754	-1.22856	-1.64753
B4GALT7	5	-0.852715	0.0229571	0.358969	0.621554	-0.0208088	0.177321
B9D1	17	-2.54084	1.30163	2.35989	2.52723	1.76163	2.24654
B9D2	19	-0.39195	-1.06872	0.165899	0.0344272	-0.584601	0.0823363
BAALC	8	-0.650555	-0.587431	0.902163	0.358085	0.420885	0.775156
BAAT	9	1.04057	-0.637017	-1.12091	-1.30407	-0.929485	-1.27072
BACE1	11	0.138115	-1.12783	-0.233243	-0.0928937	-0.737523	-0.654869
BACE2		0.00805836	-1.04951	-0.109213	-0.0425278	-0.406368	-0.407874
BACH1	21	1.22042	-0.9292	-0.962619	-0.973	-0.975319	-0.939884
BACH2	6	1.27979	0.36175	-1.41201	-0.953073	-0.667701	-1.079
BAD	11	-1.77353	-0.399095	1.50887	1.49837	0.325949	1.15572
BAG1	9	-0.656915	-1.4236	0.953694	0.304947	-0.125132	0.49821
BAG2	6	-0.924809	1.29434	1.0271	0.787322	1.48182	1.25075
BAG3	10	-1.42202	1.54896	1.50885	1.42809	1.98801	1.49982
BAG4	8	-0.0761168	1.41189	0.22059	0.220831	0.787902	0.527517
BAG5	14	1.1259	0.00371027	-1.50167	-1.08569	-1.03539	-1.26822
BAGE	21	0.217477	0.66184	-0.47665	-0.129147	0.133309	-0.201446
BAHCC1	17	0.250938	0.176157	-0.353795	-0.182655	-0.104028	-0.159763
BAHD1	15	-0.422676	0.735359	0.495169	0.410915	0.63193	0.553731
BAI1	8	-0.82081	-0.403559	0.675665	0.532122	0.390836	0.753612
BAI2	1	-1.64794	0.333747	1.44783	1.46833	0.845924	1.22452
BAI3	6	-1.95931	2.54448	1.47513	1.92233	2.13922	1.83
BAIAP2	17	-1.57228	1.23073	1.46617	1.44667	1.42731	1.56546
BAIAP2L1	7	0.847181	-0.162919	-0.553543	-0.6613	-0.255348	-0.49062
BAIAP2L2		-1.29032	0.070576	0.975246	1.06958	0.31372	0.789681
BAIAP3	16	-2.58136	1.88793	2.21361	2.54704	1.95373	2.22665
BAK1	6	1.39339	-0.999865	-1.59219	-1.38069	-1.59458	-1.67959
BAMBI	10	-0.418366	-0.207082	0.572761	0.366413	0.656463	0.433531
BANF1	11	-0.449411	0.201811	0.855439	0.462776	0.514447	0.826917
BANK1	4	0.117383	0.515982	0.182619	-0.0813843	0.504518	0.405883
BANP	16	0.214964	-1.12469	-0.352276	-0.281192	-0.943009	-0.458269
BAP1	3	-0.783337	-0.303537	0.320653	0.512763	-0.162991	0.0524184
BARD1	2	0.76665	-0.0974553	-1.08152	-0.457263	-0.734845	-0.920573
BARHL1	9	0.0899526	-0.0105926	0.18276	-0.192359	-0.0634347	0.0837462
BARHL2	1	-0.308007	-0.74855	0.430638	0.0125156	-0.0594712	0.346847
BARX2	11	-0.459588	0.356339	0.638867	0.554023	0.899645	0.828089
BASP1	5	-0.863009	-0.593297	1.10979	0.473558	0.349594	0.904251
BATF	14	-0.846365	0.768675	0.942473	1.03321	0.961193	1.10694
BATF2	11	0.537505	-0.391347	-0.348537	-0.516236	-0.319818	-0.487887
BATF3	1	-2.03448	1.5811	2.24525	2.13958	1.88201	2.23403
BAX	19	0.0371413	-0.794017	0.0256262	-0.0264406	-0.575284	-0.204968
BAZ1A	14	0.0408238	1.04354	-0.207014	0.263098	0.374171	-0.0215558
BAZ1B		0.778712	0.632226	-1.06129	-0.625715	-0.434864	-0.935554
BAZ2B		-0.00719351	0.789508	-0.0584137	0.497893	0.589478	0.0421262
BBC3	19	-0.82311	-0.145714	0.844648	0.669865	0.315608	0.745967
BBIP1	10	0.724732	-0.520122	-0.362969	-0.599185	-0.309207	-0.4798
BBOX1		-1.36993	1.1961	1.77041	1.43476	1.77352	1.7574
BBS1	11	1.3906	-0.281856	-1.5419	-1.14336	-1.16201	-1.44673
BBS10	12	0.169798	0.0566174	-0.0720903	-0.00104827	0.290789	0.0479255
BBS12	4	-0.143088	0.662578	0.712823	0.20233	0.786222	0.913676
BBS2	16	-0.336868	-0.0954507	0.417638	0.235382	0.775687	0.597507
BBS4	15	-1.4564	1.36578	1.70892	1.68966	1.6349	1.68638
BBS5	2	1.03602	0.493513	-0.837054	-0.831108	0.179285	-0.503378
BBS9		1.00486	-0.704904	-0.592473	-0.81147	-0.650703	-0.558641
BBX		0.888723	-0.570299	-0.746287	-0.52235	-0.693654	-0.894639
BCAM	19	-0.266852	-1.11647	0.452165	-0.0591036	-0.0459051	0.270534
BCAN	1	-1.2374	0.222189	1.29972	1.13625	1.05804	1.10133
BCAP29	7	-0.69086	0.0331523	0.987197	0.606863	0.625245	1.04154
BCAP31	X	-0.626837	-1.22323	0.294499	0.205571	-0.732554	-0.136863
BCAR1		0.334833	-0.294978	-0.621172	-0.22211	-0.679217	-0.544063
BCAR3	1	-0.58312	1.64134	0.285843	0.761411	1.16376	0.841743
BCAR4	16	0.669823	-0.367365	-0.302537	-0.589032	-0.179072	-0.296594
BCAS1	20	0.87091	-0.856873	-0.668513	-0.713241	-0.783041	-0.95137
BCAS2	1	-1.16957	0.497437	1.14579	1.05091	0.825122	1.16926
BCAS3		0.263319	-1.05357	-0.62703	-0.283666	-1.11763	-0.886004
BCAS4	20	1.08249	-0.308235	-1.16729	-1.04216	-1.0056	-1.06241
BCAT1	12	2.20162	-2.15209	-1.7076	-2.20485	-2.29262	-2.011
BCAT2	19	0.415606	-0.174627	-0.615198	-0.387319	-0.317247	-0.469276
BCCIP	10	-0.182687	1.53214	0.481778	0.381563	1.37965	0.869526
BCDIN3D	12	0.435439	0.0818904	-0.674029	-0.490385	-0.0355777	-0.594175
BCHE	3	-1.12799	1.5253	1.54416	1.48582	1.94438	1.59754
BCKDHA	19	-0.127121	-1.0242	-0.0994085	0.118214	-0.897432	-0.531434
BCKDHB	6	-0.57476	1.86449	0.759454	0.719124	1.63748	0.916143
BCKDK	16	-1.86332	0.00763342	1.71998	1.70187	0.636645	1.29862
BCL10	1	0.94656	-0.508279	-1.03441	-0.841829	-0.608719	-0.830539
BCL11A	2	1.32397	-0.687649	-1.32476	-1.4112	-0.971711	-1.07149
BCL11B	14	-0.50082	0.156344	1.02573	0.32639	0.846493	0.844428
BCL2		-0.345054	1.71606	0.0706742	0.639556	1.00756	0.646858
BCL2L1	20	-0.120887	-0.0791801	-0.0325888	0.232709	-0.600098	-0.321507
BCL2L10	15	-0.619588	1.877	0.533178	0.720211	0.931729	0.754392
BCL2L11	2	0.612624	0.239099	-0.7646	-0.429866	-0.132596	-0.589461
BCL2L12	19	0.102112	-0.206566	0.0215994	-0.0232491	0.170441	-0.184715
BCL2L13	22	-0.52682	0.132645	1.01619	0.555599	0.471912	0.963571
BCL2L14	12	-0.429838	-0.979266	0.291615	0.229787	-0.0748165	0.22201
BCL2L15	1	0.417578	1.0254	-0.529198	-0.106896	-0.0630752	-0.378194
BCL2L2	14	0.507455	-1.41541	-0.306346	-0.563201	-1.13503	-0.416255
BCL6	3	-0.526569	0.622203	1.01512	0.561474	0.958277	1.04737
BCL7A	12	0.806713	-1.31195	-1.08392	-0.941105	-1.39296	-1.17079
BCL7B	7	0.975827	-0.184613	-1.10483	-1.0892	-0.657073	-1.06921
BCL7C	16	-1.91615	0.893416	2.17635	1.9036	1.90347	2.01166
BCL9	1	1.15206	0.40932	-0.516875	-0.929166	0.0526043	-0.390018
BCL9L	11	-0.280819	0.939646	-0.23925	0.389741	0.356278	0.00252162
BCLAF1	6	0.535378	-0.0122775	-0.684937	-0.501077	-0.0740276	-0.314207
BCMO1	16	-0.679474	0.439008	0.679835	0.783422	0.66327	0.672408
BCO2		2.10208	-0.967705	-1.72556	-1.98194	-1.39524	-1.73472
BCOR	X	1.1874	0.484573	-1.3338	-0.912022	-0.276478	-0.847782
BCORL1	X	0.131755	0.00753503	-0.0560154	-0.270939	-0.0497371	-0.23713
BCORP1	Y	0.259067	-0.298852	0.411879	-0.399098	0.533529	0.257293
BCR	22	-1.83102	2.22395	1.71453	1.82383	2.17847	1.91496
BCS1L	2	-0.0256639	-0.444611	-0.20089	-0.0343695	-0.596947	-0.51396
BDH1	3	0.607433	-1.47453	-0.815153	-0.651296	-1.68494	-1.21029
BDH2	4	-0.810439	0.244068	1.2412	0.836262	1.21133	1.21014
BDNF	11	-1.88313	1.83676	1.68282	1.82771	1.68122	1.90375
BDP1	5	1.00425	0.38797	-0.873465	-0.959855	-0.0822043	-0.432696
BECN1	17	0.691647	-1.25678	-0.770423	-1.04666	-1.13098	-0.708258
BEGAIN	14	-1.74074	1.03325	1.66343	1.6236	1.51857	1.69124
BEND3	6	-0.655881	2.07498	0.227295	0.756913	1.08424	0.582068
BEND4	4	-1.27084	0.807169	1.47282	1.24717	1.07987	1.50862
BEND5	1	-0.0497692	-0.842202	0.0797173	-0.245766	-0.709444	-0.0536867
BEND6	6	2.38142	-1.67638	-1.98981	-2.5189	-1.83035	-2.0402
BEND7	10	1.45771	-0.0841978	-1.23647	-1.41397	-0.446023	-0.974274
BEST1	11	-0.249996	0.554267	0.0813061	0.639127	0.231896	-0.0624865
BEST2	19	0.0970662	-0.273468	0.409548	-0.230128	0.0162261	0.0983207
BEST3	12	-0.00787008	0.901017	-0.345617	0.224272	0.382753	-0.140041
BEST4	1	0.0658376	0.28705	0.0181841	-0.215068	0.271567	-0.15324
BET1	7	0.235058	1.67356	-0.372555	0.00066716	0.593593	-0.0448565
BET1L	11	-1.03698	0.0839073	0.825494	0.996854	0.150247	0.61759
BEX1	X	-0.694378	1.13424	0.785666	0.65661	1.24661	0.908037
BEX2	X	-1.78009	0.840497	1.47159	1.58754	1.01542	1.37917
BEX4	X	-0.747991	1.39616	0.862882	0.768602	1.46212	1.13028
BEX5	X	-0.0742611	-1.63068	0.149179	-0.368629	-0.774894	-0.0955138
BFAR	16	0.555511	-0.476943	-0.610313	-0.448327	-0.945863	-0.706259
BFSP1	20	-1.97678	1.82401	1.93018	2.03405	1.86679	2.0888
BFSP2		0.127261	-0.51829	0.0530259	-0.242086	0.0913818	0.11674
BGN	X	0.0449315	-0.387313	0.147386	0.0638289	-0.165318	-0.102407
BHLHA15	7	0.0160322	-0.648984	0.195025	-0.210351	-0.24064	-0.0120811
BHLHE22	8	0.567032	0.862511	-0.914382	-0.379061	-0.0230659	-0.648625
BHLHE23	20	0.00737212	-0.120687	0.305472	-0.187143	0.241337	0.196665
BHLHE40	3	2.01493	-1.31781	-2.22356	-2.16341	-1.75882	-2.04614
BHLHE41	12	1.44111	-1.66502	-1.66757	-1.33334	-1.73012	-1.70363
BHMT	5	-1.6614	1.69953	1.40619	1.5493	1.63005	1.64332
BICC1	10	-0.549736	0.18404	0.507466	0.22499	0.48319	0.53068
BICD1		0.997941	-2.05792	-0.975633	-1.24997	-1.75761	-1.23526
BICD2	9	0.205695	-1.2215	-0.0602911	-0.195301	-0.670717	-0.188315
BIK	22	0.114396	-1.19589	0.120736	-0.303134	-0.118536	0.0454617
BIN1	2	-0.983864	1.2755	0.79393	0.991169	1.14939	0.766422
BIN2	12	-0.73676	0.975999	0.431465	0.875766	0.769409	0.601272
BIN3	8	0.41145	-0.335365	-0.966379	-0.448626	-1.11706	-0.987921
BIRC2		0.0737245	1.35961	0.145099	0.0509133	1.25433	0.58006
BIRC3	11	-2.18684	2.60761	2.27136	2.3444	2.51717	2.40716
BIRC5	17	-0.429065	-0.111377	0.527654	0.599024	0.164525	0.274015
BIRC6		0.483389	-0.317398	-0.0112962	-0.336435	0.0644508	0.0439624
BIRC7	20	-0.0279643	-0.327212	0.295442	-0.184051	-0.103284	0.144182
BIVM	13	0.585812	-0.824677	-0.380051	-0.594109	-0.613447	-0.176601
BLCAP	20	-1.63057	1.87616	1.1042	1.56112	1.379	1.19437
BLID	11	-0.308249	0.437114	0.334323	0.641171	0.426793	0.202064
BLK	8	0.427842	-0.568651	-0.42847	-0.759229	-0.456863	-0.501489
BLM	15	-0.438798	0.96605	-0.00582882	0.474086	0.712885	0.451405
BLMH	17	1.62904	-1.00772	-1.8588	-1.50988	-1.60607	-1.87845
BLNK		-1.52765	1.17468	1.5656	1.65993	1.08443	1.41602
BLOC1S1	12	-1.32826	-0.393548	1.24403	1.17136	0.518903	1.00984
BLOC1S2	10	-0.939771	0.127923	0.760273	0.599652	0.535243	0.713423
BLOC1S3	19	-0.704285	-0.495009	0.386628	0.645649	-0.0188974	0.208746
BLVRA	7	0.662497	-2.0121	-0.883272	-0.996317	-1.87746	-1.22446
BLVRB	19	-1.76782	0.174533	1.84106	1.63996	0.966164	1.55249
BLZF1	1	0.783042	0.197383	-0.36888	-0.634711	-0.144839	-0.32176
BMF	15	0.629809	-0.312958	-0.691079	-0.834897	-0.821921	-0.756389
BMP1	8	1.02263	-1.27744	-0.898697	-1.00927	-1.52427	-1.19899
BMP10		0.441654	-0.0702023	-0.588246	-0.660123	-0.343145	-0.634799
BMP2	20	0.626745	-0.794743	-0.445443	-0.673826	-0.943861	-0.73856
BMP2K	4	-0.648574	0.511703	0.87513	0.853605	1.10287	0.946976
BMP3	4	-0.903951	0.263708	1.2244	0.849766	0.731507	1.0506
BMP4	14	2.11415	-1.37331	-2.07183	-2.12115	-2.05074	-2.0033
BMP5	6	0.012949	0.377959	0.24324	-0.0287545	0.770352	0.321304
BMP6	6	-0.0702887	0.248446	0.135988	-0.094639	0.569976	0.267456
BMP7	20	-0.557662	0.11603	1.16796	0.699267	1.13693	1.02837
BMP8A	1	1.28776	0.354605	-1.66896	-1.07841	-0.808281	-1.37967
BMP8B	1	0.0821623	-0.739142	-0.48332	-0.224194	-0.704898	-0.452977
BMPER	7	1.12412	-0.629159	-0.971867	-1.20126	-0.968355	-0.796441
BMPR1A	10	0.277508	1.19504	-0.141072	0.0910564	0.746638	0.191809
BMPR1B	4	-1.02297	1.02255	1.3573	1.13991	1.56433	1.44192
BMPR2		-0.269346	0.927839	0.193677	0.0984068	1.03369	0.5246
BMX	X	-0.181024	0.70952	0.139007	0.255299	0.699316	0.329466
BNC2	9	-0.974537	-0.483719	0.760854	0.707295	0.102593	0.590007
BNIP1	5	-0.455625	0.138733	0.486633	0.469289	0.190087	0.505678
BNIP2	15	-1.13257	1.35777	1.166	1.52781	1.62232	1.26312
BNIP3	10	-0.234338	-0.26893	0.292871	-0.0952474	0.0456997	0.171493
BNIP3L		0.215979	-0.709134	-0.144071	-0.329693	-0.127897	-0.157942
BNIPL	1	0.284399	0.120679	-0.254429	-0.226288	-0.427655	-0.226768
BOC	3	-1.43475	0.392004	1.59683	1.3399	1.31772	1.55199
BOD1	5	0.190762	1.46661	-0.19756	0.0933902	0.442937	0.0856536
BOK	2	0.154942	-0.100038	-0.113423	0.09348	-0.260115	-0.341141
BOLA1	1	-1.16417	-0.167678	1.06818	1.01106	0.306334	0.718885
BOLA3		1.46599	-2.29299	-1.35996	-1.85822	-2.02017	-1.66345
BOLL	2	0.276135	-0.58074	0.0701338	-0.301737	0.0213676	0.0119438
BPGM	7	0.525211	0.334239	0.0637325	-0.435082	0.60919	0.289619
BPHL	6	-1.35981	2.03712	0.91022	1.36844	1.40275	1.0877
BPI	20	0.210063	0.247819	-0.263685	-0.18823	0.0387126	-0.118472
BPIFA4P	20	-0.307988	-0.884446	0.109583	0.0258601	-0.360399	-0.113284
BPNT1	1	0.241669	0.887993	-0.651472	-0.137984	0.0104159	-0.590493
BPTF		0.822632	0.819516	-0.922153	-0.520216	0.26035	-0.551301
BRAF	7	1.34879	-0.34877	-0.943575	-1.39165	-0.407777	-0.654579
BRAP		0.333509	-0.317016	0.0805523	-0.286827	-0.129524	0.131649
BRCA1	17	0.943342	-1.04752	-0.794078	-0.662307	-1.23736	-1.03766
BRCA2	13	-0.650981	0.157943	0.52822	0.618551	0.511967	0.638677
BRCC3	X	-0.123284	0.188111	0.353769	0.166735	0.162532	0.439041
BRD1	22	0.532286	1.03633	-0.799258	-0.19921	0.197286	-0.317167
BRD2	6	0.761846	-0.142172	-0.734439	-0.864638	0.0938095	-0.422991
BRD4	19	-0.524075	0.867627	0.391966	0.453082	0.475971	0.458855
BRD8	5	0.338515	1.27929	-0.547881	-0.0562114	0.343416	-0.182586
BRD9	5	0.154072	-0.727114	-0.378816	-0.0786815	-1.08114	-0.67772
BRE		-2.43893	1.82121	2.18845	2.30496	2.04665	2.25016
BRI3	7	-1.36255	-0.541238	0.826153	1.0195	0.128382	0.658763
BRI3BP	12	0.211726	-0.708064	0.0820517	-0.2482	-0.400181	0.100163
BRIP1	17	0.356648	1.17613	-0.707576	-0.161172	0.118637	-0.305387
BRIX1		0.234942	-1.13188	-0.0054716	-0.294347	-0.764268	-0.0402247
BRK1	3	-1.45976	0.0954923	1.10502	1.11728	0.38556	0.843082
BRMS1L	14	-1.62817	2.46136	1.55982	1.74841	2.05163	1.84724
BROX		0.491111	0.705991	0.100648	-0.237798	0.639075	0.334807
BRPF1	3	0.266055	-0.0988696	-0.815451	-0.177967	-0.90138	-0.884956
BRPF3	6	0.129812	0.778046	-0.312651	0.106086	-0.172955	-0.06432
BRS3	X	-0.254954	-0.628827	0.163592	-0.0189207	-0.0684762	0.119307
BRSK1	19	2.10206	-1.1431	-1.89182	-2.01981	-1.66952	-1.969
BRSK2		1.15418	-1.67119	-1.04128	-1.21479	-1.66607	-1.2828
BRWD1		0.774643	0.925736	-0.73805	-0.518151	0.257339	-0.165373
BRWD1.IT2	21	0.797598	-0.600959	-0.683539	-0.745555	-0.918609	-0.894008
BRWD3		1.92219	-0.498047	-1.76955	-1.53228	-1.3807	-1.6688
BSCL2	11	-0.355096	0.108381	-0.0283398	0.143836	-0.16405	-0.183963
BSDC1	1	0.678522	0.95829	-1.21011	-0.334351	-0.233935	-0.805069
BSG	19	-0.461541	-1.41263	0.374864	0.335864	-0.759177	-0.0224179
BSN		-0.701385	1.09876	1.14034	0.801514	1.24521	1.32423
BSND	1	-0.289082	-0.881052	0.67865	-0.0987979	0.178853	0.46809
BSPH1	19	0.14604	-0.818773	-0.432233	-0.320876	-0.347143	-0.359651
BSPRY	9	-1.58163	0.348259	1.33567	1.36563	0.976007	1.07956
BST1	4	-0.0450042	-0.11011	-0.0602617	0.230166	-0.0140764	-0.0728371
BST2	19	-0.283757	1.2519	-0.216882	0.473747	0.541531	0.0974218
BSX	11	-0.00324039	-0.246855	0.0136408	-0.0566701	0.239491	0.206701
BTAF1	10	0.836414	0.836709	-0.767441	-0.288971	0.0758593	-0.480239
BTBD11	12	2.00597	-1.76911	-1.67925	-2.09829	-1.89909	-1.6206
BTBD16	10	0.0920209	-0.305677	-0.224266	0.124597	-0.284042	-0.46947
BTBD17	17	-0.564553	0.0617827	0.935439	0.490473	0.967231	0.926635
BTBD2	19	-1.02974	0.246663	0.75259	0.973357	0.264246	0.459721
BTBD3	20	1.19607	0.296544	-1.50496	-0.951916	-0.47778	-1.18327
BTBD6	14	-0.314067	-0.956944	-0.111811	0.0401021	-0.953216	-0.453173
BTBD7	14	0.413799	0.797109	-0.293821	-0.190175	0.55751	0.0876375
BTBD8		1.64514	-0.483375	-1.11595	-1.18631	-0.911331	-1.04282
BTBD9	6	-1.41429	1.42186	1.75383	1.5044	1.67121	1.84616
BTC	4	-1.57199	1.16244	1.37092	1.45906	1.42078	1.60218
BTD	3	-0.186156	0.336772	-0.0293793	0.453152	-0.157984	-0.217784
BTF3		0.803726	-0.610158	-0.955795	-1.13426	-0.735911	-1.05411
BTF3L4	1	0.0588496	1.50441	-0.0279508	0.0581341	0.998263	0.404896
BTF3P11	5	0.160877	-0.619996	-0.515547	-0.286987	-0.608567	-0.62681
BTG1	12	-0.298148	1.25257	-0.0966012	0.410845	0.667731	0.273197
BTG2	1	-0.456737	0.670867	0.083836	0.62664	0.768956	0.285065
BTG3	21	-0.964852	2.30774	0.460264	1.39398	1.54571	0.911495
BTG4	11	-0.0921613	-0.870512	0.257715	-0.120161	0.0450542	0.163283
BTK	X	-0.93199	1.27249	0.81119	0.96083	1.0024	0.90987
BTLA	3	-0.333775	-1.06467	0.219865	0.0965618	-0.221649	0.145798
BTN1A1	6	0.37938	-1.12878	-0.170595	-0.510382	-0.355464	-0.235802
BTN2A2	6	1.60422	-1.04197	-1.67319	-1.67534	-1.23919	-1.71436
BTN3A2	6	0.408956	0.0621885	0.0239257	-0.501904	0.16613	-0.121747
BTN3A3	6	1.43482	-0.569783	-1.59293	-1.39357	-1.17554	-1.61457
BTNL2	6	0.558073	-0.65822	-0.68804	-0.888525	-0.458638	-0.554467
BTNL3	5	-0.141358	-0.449887	0.100959	0.0638289	0.196094	0.100729
BTNL8	5	-0.228684	-0.46066	0.395736	-0.114097	0.326857	0.345459
BTNL9	5	-1.44211	0.866114	1.02888	1.29207	0.852743	1.04047
BTRC		-1.47675	1.23121	1.37791	1.32391	1.4754	1.5345
BUB1	2	0.376191	-0.0868788	-0.0891313	-0.295484	0.171445	-0.0562923
BUB1B	15	-0.166072	0.955842	-0.265218	0.346785	0.134098	0.102421
BUB3	10	0.298743	0.115194	-0.358299	-0.272276	-0.129533	-0.255414
BUD13	11	0.690043	0.156996	-0.870164	-0.790107	-0.0662242	-0.788617
BUD31	7	-0.148781	-0.701743	0.0491818	0.00694045	-0.740514	-0.283392
BVES	6	1.00727	-0.546342	-1.00123	-0.734784	-0.779936	-1.03372
BYSL	6	-1.73885	0.621907	1.49243	1.69685	0.763193	1.23915
BZRAP1		-2.02108	2.69296	1.76895	2.15762	2.4029	2.1364
BZW1	2	-0.161539	0.594015	0.615405	0.191579	0.777594	0.742484
BZW2	7	-0.264146	-0.21943	-0.0446753	0.166894	-0.206241	0.0629922
C10orf10	10	0.656456	-0.158578	-0.691717	-0.608441	-0.462864	-0.680977
C10orf105	10	-0.834254	1.21826	1.00563	1.19046	1.51303	0.975473
C10orf107	10	-0.70934	2.15815	0.468458	0.878409	1.31191	0.725986
C10orf11	10	-1.64036	1.78664	1.51233	1.81496	1.62566	1.53278
C10orf113	10	0.671717	-0.0340577	-0.341935	-0.732759	0.192234	-0.24515
C10orf118		1.33537	-0.688707	-1.49527	-1.49968	-1.19401	-1.40276
C10orf12	10	-0.547253	0.522783	0.670046	0.744556	0.486996	0.741044
C10orf126	10	-0.00262181	-1.01839	0.00616907	-0.24057	-0.24314	-0.00620643
C10orf128	10	1.25873	-0.883708	-1.0982	-1.12342	-1.10272	-1.30885
C10orf131	10	-1.29394	1.25945	1.6465	1.35888	1.8518	1.72635
C10orf137	10	0.655315	1.18094	-0.554093	-0.30831	0.338952	-0.127101
C10orf2	10	1.81804	-1.08203	-1.68145	-1.84214	-1.45544	-1.64692
C10orf25	10	-0.750437	-0.230289	0.759688	0.65661	0.0134656	0.565252
C10orf32	10	-1.52962	1.83979	1.76631	1.66853	2.15845	1.99301
C10orf35	10	-1.64661	0.786384	0.999784	1.43146	0.701238	1.02769
C10orf54	10	-0.33679	0.245716	0.823682	0.191708	0.809526	0.580514
C10orf55	10	0.173722	-0.111832	0.105788	-0.079639	0.209819	0.108376
C10orf62	10	0.0484787	-0.302615	-0.388517	-0.224703	-0.273887	-0.34109
C10orf67	10	-0.449981	1.83794	0.232807	0.742033	1.03846	0.630911
C10orf68	10	0.961396	0.31937	-0.895501	-0.657749	-0.461819	-0.743897
C10orf71	10	0.0335458	-0.791594	-0.110217	-0.255311	-0.211486	-0.0525627
C10orf76	10	0.0614399	0.233368	0.393792	0.0803051	0.249969	0.431827
C10orf82	10	-0.683804	0.0931556	0.453594	0.520533	0.153259	0.308947
C10orf88	10	-0.639556	1.4067	0.535237	0.749184	1.10068	0.920444
C10orf91	10	-0.138864	0.0364975	0.0120819	-0.055982	0.240591	0.166464
C10orf95	10	-0.331455	-0.243952	0.245416	0.170994	-0.246762	0.0550156
C10orf99	10	0.469306	0.539054	-0.645874	-0.549777	0.000324483	-0.581104
C11orf1	11	-1.14373	0.980488	1.04322	1.19412	1.16105	1.10285
C11orf16	11	0.778712	-0.264367	-0.501229	-0.943518	-0.357679	-0.64111
C11orf21		0.0934707	0.124615	0.243983	-0.0746822	-0.0708819	0.0482345
C11orf24	11	0.884867	-1.34588	-0.700476	-0.922364	-0.783559	-0.721349
C11orf30		1.5393	-0.42411	-1.54201	-1.26127	-0.994472	-1.27243
C11orf31	11	-0.527796	-1.33187	0.184107	0.208035	-0.817018	-0.0706857
C11orf35	11	-0.0264468	-0.22457	0.193951	0.00437728	0.146749	0.069089
C11orf40	11	-0.665846	-1.49878	0.581869	0.281619	-0.290613	0.34732
C11orf42	11	0.593477	-0.114439	-0.447848	-0.829542	-0.387931	-0.562399
C11orf44	11	0.0724873	-0.133477	-0.526562	0.0341679	-0.530954	-0.438049
C11orf45	11	-0.825469	1.53422	0.944339	0.892841	1.29156	0.937564
C11orf48	11	0.0206523	-0.687379	0.142191	-0.399417	-0.372733	-0.204945
C11orf49	11	-0.701714	-0.80768	0.33239	0.457441	-0.595246	-0.0763654
C11orf53	11	0.290788	0.00459575	-0.504657	-0.458151	-0.0935206	-0.313535
C11orf57	11	0.397609	0.859018	-0.760502	-0.288632	0.354287	-0.369686
C11orf58	11	0.0470772	1.00192	-0.620013	0.0340881	0.0867054	-0.414446
C11orf63	11	1.34169	-0.299307	-1.11803	-1.48593	-0.645048	-0.889181
C11orf65	11	-1.05438	0.0887282	1.03488	1.12552	0.617909	0.780429
C11orf68	11	-0.0352229	-1.10859	-0.354844	-0.0756596	-1.17039	-0.602265
C11orf70	11	-1.00604	1.73403	1.28844	1.11317	1.85031	1.35918
C11orf71	11	-1.03258	0.678	0.842203	1.24246	0.662013	0.832154
C11orf73	11	-0.764268	-0.210956	0.55773	0.483282	0.0838579	0.486699
C11orf74	11	-0.0976222	-1.56079	0.307849	-0.384786	-0.72636	-0.0394928
C11orf80		-0.750756	1.11169	0.564298	0.934899	0.622398	0.822499
C11orf82	11	-1.46281	1.23922	1.1232	1.46076	1.40144	1.33266
C11orf83	11	-1.56665	0.343302	1.4254	1.51021	0.702365	1.37034
C11orf84	11	-1.3864	0.749748	1.28558	1.32775	1.02243	1.27033
C11orf85	11	0.363094	0.160575	-0.2867	-0.47741	-0.192897	-0.279315
C11orf86	11	-0.720262	-0.985341	0.601206	0.355931	-0.179362	0.483195
C11orf87	11	0.190742	-0.50743	-0.497237	-0.403945	-0.944576	-0.531904
C11orf88	11	0.625392	0.412947	-0.254815	-0.487752	0.315456	-0.299812
C11orf95	11	-0.781259	1.34251	0.710651	0.725886	0.940541	0.752682
C11orf96	11	0.330426	-0.251098	-0.529614	-0.52993	-9.76343e-06	-0.507884
C12orf10	12	0.612769	-2.63706	-0.402981	-0.966248	-1.7591	-0.977392
C12orf23	12	-2.30638	2.41605	2.12807	2.34111	2.49392	2.27828
C12orf29	12	-0.516961	-0.0538456	0.423859	0.355472	0.213966	0.540091
C12orf36	12	-0.139173	0.224956	-0.195026	0.227523	-0.308125	-0.233866
C12orf4	12	-0.0936111	-0.60621	0.327347	0.111681	-0.196255	0.424031
C12orf40	12	-0.0597438	-0.552331	-0.0400602	-0.0228702	-0.0384091	0.0435448
C12orf42	12	-1.88395	1.4395	1.78163	1.88196	1.73473	1.93122
C12orf43	12	-0.434362	-0.692187	0.599889	0.295711	-0.506471	0.264548
C12orf44	12	-0.248768	-0.780391	0.0444956	0.125255	-0.820974	-0.293418
C12orf45	12	-2.31216	1.16818	2.35084	2.12231	1.76758	2.20075
C12orf49	12	1.24785	-2.28626	-0.580215	-1.47501	-1.74758	-1.0554
C12orf5	12	1.49174	-1.68948	-1.00729	-1.65376	-1.33028	-1.12794
C12orf50	12	-0.0587	-0.515707	-0.0174872	0.0301287	-0.0876922	0.0362942
C12orf52	12	-1.36037	-0.194464	1.38501	0.916797	0.466445	1.0651
C12orf54	12	1.29771	-1.25781	-1.44603	-1.39238	-1.63447	-1.58831
C12orf56	12	-0.1826	-0.833839	0.342622	-0.0435451	-0.377008	0.122546
C12orf57		0.936025	-2.65138	-0.882695	-1.24321	-1.92433	-1.13683
C12orf60	12	-0.302556	1.1797	0.493776	0.441483	1.01428	0.556399
C12orf61	12	-0.0589029	0.512637	0.100125	0.204734	0.627329	0.365437
C12orf65		-0.226045	-0.165206	0.141964	0.139138	-0.0994213	0.304818
C12orf66	12	-0.240205	1.04651	0.113034	0.475263	0.631399	0.325045
C12orf68	12	0.799415	-1.95248	-0.831267	-1.12856	-1.78564	-1.00125
C12orf71	12	-1.06189	1.37607	0.726923	1.05529	1.2138	0.962983
C12orf74	12	-0.0664805	-0.909719	0.252498	-0.0547851	-0.165094	0.125985
C12orf76	12	-0.451837	0.232569	0.381893	0.562601	0.283934	0.276593
C14orf1		-0.513714	0.151831	-0.0727732	0.346037	0.293895	-0.00891422
C14orf105	14	0.148698	-0.428316	0.0750866	-0.210032	0.0929574	0.0755187
C14orf119	14	0.592993	0.134355	-0.907006	-0.500089	-0.550942	-0.732692
C14orf132	14	-1.58742	2.0847	1.07641	1.73524	1.5757	1.4744
C14orf142	14	0.826681	-0.139097	-0.556736	-0.86787	-0.405876	-0.378178
C14orf159		0.0884738	0.55942	-0.0418522	0.15345	0.254276	-0.0480226
C14orf166	14	-1.36513	-0.576067	1.2945	1.00606	0.593439	1.03195
C14orf166B	14	0.242394	-1.42964	-0.190886	-0.501446	-0.57635	-0.288616
C14orf169	14	0.278407	-0.286	-0.310344	-0.234187	-0.526136	-0.221145
C14orf177	14	0.97083	-0.989227	-0.526483	-1.26913	-0.697741	-0.703963
C14orf178	14	0.697311	-0.299024	-1.07767	-0.818182	-0.818134	-1.11953
C14orf180	14	-0.134389	-0.859272	0.253888	-0.08299	-0.0465539	0.1834
C14orf182	14	-0.10807	0.21893	0.0697869	0.010501	0.168329	0.060459
C14orf2	14	0.107524	-1.74295	0.0109913	-0.214969	-1.27788	-0.357971
C14orf23		-0.758846	1.42743	1.0527	0.870959	1.28647	1.07006
C14orf28		-0.414142	0.622203	0.21599	0.670114	-0.00554956	0.24553
C14orf37	14	-0.924973	0.728853	1.11519	0.863719	1.25113	1.10745
C14orf39	14	0.163544	-0.402256	0.0704127	-0.228034	0.00159842	0.0120683
C14orf79		-1.79065	1.52078	1.2817	1.82488	1.25461	1.31158
C14orf80	14	-0.733996	-0.448718	0.854725	0.700214	-0.223055	0.383533
C14orf93		-0.281418	0.113497	0.0624119	0.418604	0.155275	0.0642909
C15orf26	15	1.25668	-0.898823	-0.787837	-1.44808	-0.930158	-0.891462
C15orf27	15	0.795511	-0.661884	-0.931721	-0.72138	-1.00318	-0.958266
C15orf32	15	-0.530271	-0.813067	0.654122	0.251669	0.11627	0.482402
C15orf38	1	-0.536186	-0.329917	0.799884	0.482594	0.181574	0.580066
C15orf39	15	-0.158862	-0.102608	-0.241565	0.00766851	-0.34542	-0.3326
C15orf40	15	-0.0239918	1.17233	-0.0809777	0.242822	0.312989	0.0412046
C15orf41	1	0.787266	0.421175	-1.08238	-0.457742	-0.43342	-0.77778
C15orf43	15	0.00211419	-0.126061	-0.181152	3.8833e-05	0.0551641	-0.0617429
C15orf48	15	-0.480958	-0.229858	0.217682	0.42775	-0.112173	0.179269
C15orf52	15	0.393443	-0.114501	-0.621915	-0.213632	-0.2515	-0.716062
C15orf53	15	-0.233681	-0.653362	0.112502	0.041259	-0.326485	-0.0336415
C15orf54	15	0.150999	-0.603468	-0.181285	-0.176311	-0.173097	-0.162141
C15orf56	15	0.108094	-0.633758	-0.103604	-0.137475	-0.277029	-0.138395
C15orf57	15	-1.26793	1.81058	1.07289	1.49575	1.34472	1.18198
C15orf59	15	0.0762181	-1.34979	-0.0985708	-0.338859	-0.557442	-0.197386
C15orf61	15	0.834433	-1.39566	-1.16404	-1.08583	-1.63816	-1.23886
C15orf62	12	-1.0928	0.910203	1.09436	1.33765	1.31436	1.07755
C16orf11	16	-0.0490443	-0.201339	0.400916	-0.186295	0.0910093	0.230766
C16orf13	16	-1.27701	-0.236045	1.01002	1.01113	0.511163	1.04577
C16orf45	16	1.62295	-1.43284	-1.63496	-1.57211	-1.88294	-1.67377
C16orf46	16	0.798236	-0.462419	-0.391475	-0.684149	-0.381685	-0.285653
C16orf54	16	-0.478445	-0.431981	0.485941	0.294564	0.0706485	0.41127
C16orf58	16	-1.84021	1.45829	1.41734	2.07262	1.16658	1.35076
C16orf59	16	0.95349	-1.58791	-1.07039	-0.973797	-1.55941	-1.21082
C16orf62	16	1.00418	-0.436469	-1.34171	-0.910346	-0.771722	-1.30539
C16orf70	16	-0.0259925	0.902246	-0.364569	0.30741	0.156034	-0.0976767
C16orf71	16	0.0915087	0.025306	-0.241215	-0.230597	-0.260307	-0.404455
C16orf74	16	-0.371315	0.671629	0.783981	0.414944	1.31187	0.952556
C16orf78	16	0.675178	-0.726118	-0.173087	-0.904951	-0.288692	-0.233448
C16orf80	16	-0.541724	0.200642	-0.0505917	0.416759	-0.0352649	-0.0786273
C16orf82	16	0.0211935	0.0572446	0.075862	0.00969312	-0.0848277	0.056002
C16orf86	16	0.377815	-0.425081	-0.606212	-0.271308	-0.842665	-0.695051
C16orf87	16	-0.593752	0.794034	0.908526	0.536311	0.68087	1.10832
C16orf89	16	-1.49914	1.27763	1.76071	1.67545	1.84635	1.83816
C16orf90	16	0.424885	-0.124573	-0.176571	-0.373377	-0.274358	-0.333442
C16orf91	16	0.899741	-0.724987	-0.942388	-0.913329	-0.894952	-0.863603
C16orf93	16	-1.8716	2.02209	1.58111	1.82138	1.80709	1.66197
C16orf95	16	-1.71352	0.262195	1.59186	1.5414	0.710802	1.29224
C17orf100	17	0.825	0.895249	-1.22835	-0.673627	-0.296325	-0.773077
C17orf103	17	-0.405395	0.137454	0.510462	0.278667	0.0938905	0.275516
C17orf50	17	0.107331	0.433867	-0.0466343	-0.251072	0.144083	-0.0655754
C17orf51	17	-0.837647	1.66095	1.04622	0.888572	1.48116	1.22186
C17orf58	17	-0.399866	2.05686	0.161813	0.631208	0.914367	0.484162
C17orf59		0.703942	-1.04847	-1.03214	-0.734854	-1.24768	-1.16087
C17orf62	17	0.162394	-0.381939	-0.527427	0.024394	-0.804962	-0.727237
C17orf64	17	0.161563	-0.126885	-0.395736	-0.252179	-0.0719706	-0.17346
C17orf66	17	0.307528	-0.740729	-0.456329	-0.583407	-0.49665	-0.479908
C17orf67	17	-0.565559	1.91498	0.474363	0.758469	1.27038	0.791271
C17orf70	17	-0.0230833	-0.738896	-0.161546	0.152224	-0.542424	-0.289339
C17orf75	17	2.38647	-2.20331	-2.16683	-2.35103	-2.48264	-2.30112
C17orf76	17	0.803533	-1.13146	-0.738129	-1.16266	-1.10047	-0.886474
C17orf77	17	0.557058	-0.609445	-0.402218	-0.647287	-0.312079	-0.419805
C17orf80	17	0.149665	0.33382	0.132759	0.122543	0.148436	0.344475
C17orf82	17	0.961367	-0.644728	-0.674232	-1.12998	-0.678863	-0.855898
C17orf85	17	1.3937	0.186672	-1.35053	-1.02567	-0.525361	-1.21531
C17orf89	17	-2.05363	1.0978	1.98057	1.84614	1.8583	1.93836
C17orf96	17	-1.38487	1.44868	1.16074	1.20336	1.24725	1.25998
C17orf97	17	-0.150897	-0.819819	0.652953	-0.0396156	0.054688	0.521229
C17orf98	17	-0.189191	-1.16517	0.251019	0.0509133	-0.300979	0.122861
C17orf99	17	0.210276	-0.478431	-0.501004	-0.380079	-0.553572	-0.425682
C18orf21	18	1.13548	0.295979	-1.01899	-1.11594	-0.494237	-0.801528
C18orf25	18	1.73923	-1.32875	-1.65234	-1.77355	-1.51909	-1.41443
C18orf42	18	1.75526	-1.74822	-1.29839	-1.87082	-1.64205	-1.54416
C18orf54	18	0.390872	0.125844	-0.443922	0.0141014	-0.0484744	-0.360389
C18orf56	18	0.289889	-0.187073	-0.483184	-0.00160678	-0.417948	-0.646691
C18orf8	18	1.48473	-1.15602	-1.76308	-1.45222	-1.60811	-1.63801
C19orf10	16	-2.35538	1.71465	1.80584	2.27348	1.72392	1.8454
C19orf12	19	-1.72602	1.24794	1.70092	1.4963	1.68371	1.7806
C19orf18	19	-0.00548275	0.0710187	-0.0455735	0.381702	0.139504	-0.161719
C19orf24	19	-0.729202	-1.42823	0.813042	0.377982	-0.254998	0.442812
C19orf25	19	0.517875	-0.554065	-0.575332	-0.649561	-0.594999	-0.753718
C19orf26	19	-0.398494	-0.436666	0.66101	0.208214	-0.0774852	0.49458
C19orf38	19	-1.03057	-0.0841363	0.787914	0.862552	0.440996	0.607556
C19orf43	19	1.28315	-0.5687	-1.3667	-1.13647	-1.31725	-1.41231
C19orf44	19	-0.0120455	0.102785	-0.0528757	0.00781811	0.118078	0.0933229
C19orf45	19	-0.0440667	0.540702	-0.153555	0.188038	0.362795	-0.0135099
C19orf47	19	0.106664	-0.579547	-0.314056	-0.100294	-0.833733	-0.522318
C19orf48	19	-0.721586	0.0931064	0.591614	0.686002	0.108418	0.344784
C19orf52	19	-0.613218	-0.198031	0.357187	0.394109	-0.140234	0.236873
C19orf53	19	-1.27911	-0.475775	1.47077	1.08267	0.389962	1.17663
C19orf54	19	-0.360586	-0.488061	0.25203	0.347104	0.181634	0.0802646
C19orf55	19	-0.396928	-0.385161	0.521907	0.554153	-0.249121	0.227334
C19orf57	19	-0.441369	1.21548	-0.195188	0.631966	0.277049	0.0239448
C19orf59	19	0.00548738	-0.216515	-0.166093	-0.198024	-0.275193	-0.223791
C19orf60	19	0.0727	-1.55416	-0.246317	-0.232322	-1.19178	-0.457824
C19orf66	19	0.368275	-1.26625	-0.754379	-0.480581	-1.31309	-0.898655
C19orf68		-0.0746671	0.560281	0.162396	0.0933004	-0.0100277	-0.0583697
C19orf69	19	0.779002	-0.933984	-0.79787	-0.653511	-0.88845	-0.9086
C19orf70	19	-1.54261	-0.657875	1.68635	1.27635	0.426816	1.33391
C19orf71	19	-0.510737	-0.98432	0.614054	0.396064	0.0232372	0.482196
C19orf73	19	-0.66918	-0.804852	0.490893	0.450938	-0.275497	0.317768
C1D	2	-0.563674	0.546507	0.797552	0.54786	0.804689	0.91454
C1GALT1		-1.03147	1.27223	1.05103	1.42372	1.10462	1.02535
C1GALT1C1	X	0.607472	-0.151162	-0.554143	-0.342409	-0.498137	-0.54525
C1orf100	1	0.832712	-0.164616	-0.657152	-0.978136	-0.403415	-0.598923
C1orf101	1	-0.195348	1.31314	-0.130864	0.560157	0.536174	0.0501684
C1orf105	1	0.473066	0.0911141	-0.199064	-0.457862	0.145256	-0.227637
C1orf106	1	-1.5357	1.3834	1.48946	1.62302	1.70416	1.61537
C1orf109	1	0.977509	-0.303218	-0.485139	-0.855642	-0.422359	-0.340448
C1orf110	1	-1.3884	0.322777	1.61498	1.42564	1.18094	1.46161
C1orf111	1	0.165033	-0.588562	-0.105319	-0.314304	-0.200793	-0.123895
C1orf112	1	0.75164	0.881057	-0.464268	-0.187901	0.0888289	-0.264811
C1orf115	1	-1.37773	1.15828	1.17399	1.4352	1.0463	1.40439
C1orf116	1	-0.422676	-0.895404	0.394473	0.216333	-0.449661	0.050899
C1orf122	1	-1.23446	0.400108	1.26792	1.2467	1.08674	1.12552
C1orf123	1	0.442456	0.311905	-0.549027	-0.240331	-0.268857	-0.508329
C1orf127	1	0.243766	-0.819499	-0.00412159	-0.535176	-0.389941	-0.122409
C1orf131	1	0.369667	0.681111	-0.600146	-0.48097	0.164329	-0.362913
C1orf141	1	-0.336297	-0.169339	0.484088	0.367759	0.431695	0.465887
C1orf158	1	0.108375	0.127173	-0.161235	-0.302944	0.00996776	-0.129565
C1orf159	1	-0.0996132	0.295376	-0.329586	0.274747	-0.142947	-0.388679
C1orf162	1	1.41968	-0.379073	-1.69014	-1.24992	-1.2091	-1.50183
C1orf168	1	-0.996351	1.14659	1.07439	0.955813	1.50107	1.1823
C1orf170	12	-0.0416213	0.00967493	0.479714	-0.194932	0.249508	0.339919
C1orf172	1	1.59762	-1.42578	-2.03949	-1.71511	-1.82994	-1.92088
C1orf173	1	-1.43302	2.25627	1.52722	1.53529	2.03281	1.8377
C1orf174	1	0.966509	-1.40884	-0.928306	-0.720891	-1.38161	-1.054
C1orf180	1	0.174563	-1.0785	-0.0589065	-0.29312	-0.352475	-0.123986
C1orf185	1	-0.23312	-0.480214	0.0359266	0.138759	0.11341	0.178751
C1orf186	1	-0.888496	-0.0875306	0.633176	0.701271	0.263608	0.556993
C1orf189	1	-0.234995	-0.610822	-0.00992261	-0.0297718	-0.284753	-0.0856117
C1orf192	1	-0.103924	0.598012	0.28688	0.291901	0.520811	0.365739
C1orf194	1	-1.01008	-0.0890064	1.33694	0.97218	0.834965	1.19902
C1orf198	1	-0.290184	-0.152306	0.344978	0.494143	0.340583	0.145023
C1orf204	1	0.167314	0.0910772	-0.27911	-0.177169	0.0849626	-0.0655336
C1orf226	1	-1.2113	1.66741	0.778502	1.16995	1.2903	0.810967
C1orf227	1	-0.917057	0.150084	0.759324	0.814839	0.643277	0.64648
C1orf228	1	-2.0327	2.46933	1.74655	2.23281	2.44293	2.09074
C1orf229	1	0.697156	-0.224152	-0.421536	-0.764794	-0.307983	-0.551961
C1orf27	1	0.456123	1.69445	-0.387879	0.0160961	0.88213	0.0340115
C1orf35	1	-0.00586936	-1.18387	-0.168363	-0.00792994	-0.912468	-0.309086
C1orf43	1	0.293011	-0.552024	-0.54179	-0.314633	-0.791365	-0.744371
C1orf50	1	-2.27398	1.74669	2.41418	2.43409	2.12826	2.25412
C1orf51	1	0.246492	0.266783	-0.78699	-0.095766	-0.111115	-0.555332
C1orf52	1	-0.803664	0.858169	1.35583	0.726324	1.36649	1.44034
C1orf53	1	-1.48713	0.243108	1.69867	1.29511	1.12653	1.47253
C1orf54	1	-0.958328	0.476825	1.34975	0.922522	1.39933	1.34275
C1orf56	1	-0.999396	0.593277	0.926975	1.39897	0.75102	0.845301
C1orf61		-1.33486	0.95824	1.68655	1.35179	1.83027	1.76267
C1orf63		0.598541	0.320956	-0.488339	-0.478477	0.278871	-0.071991
C1orf68	1	-0.345992	-0.80586	0.274637	0.0999527	-0.2736	0.0136039
C1orf74	1	-0.983187	-0.277477	0.982328	0.842984	0.11497	0.837775
C1orf85	1	0.0263548	0.742627	-0.11537	-0.190643	0.617696	-0.129756
C1orf86		-0.366569	-0.473278	0.192996	0.403514	-0.263175	-0.0619834
C1orf87	1	0.241534	0.776546	0.0762009	-0.0745026	0.580367	0.182439
C1orf95	1	-2.47266	1.97919	2.55425	2.47919	2.38275	2.5815
C1QA	1	-0.980181	0.201011	0.717292	0.94193	0.0775588	0.517915
C1QB	1	-0.636309	0.00323064	0.532929	0.639735	-0.128024	0.214627
C1QBP	17	0.489246	-0.504922	-0.19449	-0.736111	-0.166887	-0.109787
C1QC	1	-1.23245	0.763202	1.44782	1.41016	1.14752	1.36613
C1QL1	17	-2.39856	1.77154	2.45536	2.38628	2.13192	2.43709
C1QL2	2	-1.69754	1.99763	1.97337	1.86648	1.91859	2.044
C1QL4	12	-2.1516	1.69785	2.03467	2.09847	2.02036	2.03028
C1QTNF1	17	1.69236	-2.30559	-1.71446	-1.84668	-2.17642	-1.99012
C1QTNF2	5	-1.58161	0.799039	1.16551	1.39549	0.988217	1.30562
C1QTNF3	5	-0.692068	2.11909	0.669331	1.18977	1.56651	0.86011
C1QTNF6	22	-0.0351166	-0.825894	-0.116895	0.182922	-0.595848	-0.332233
C1QTNF7	4	1.30197	-0.489696	-1.09855	-1.30478	-0.740112	-1.04387
C1QTNF8	16	0.512433	-0.996828	-0.596602	-0.546665	-0.545613	-0.612807
C1QTNF9	13	-1.05393	0.715608	1.01117	1.00413	1.43392	1.18754
C1QTNF9B.AS1	13	-1.04659	0.127972	1.18906	0.918582	0.812884	1.0078
C1R	12	-1.9451	2.11213	1.77935	2.08177	2.16179	2.09747
C1RL	12	2.19429	-1.1931	-2.0593	-2.13881	-1.85527	-1.95782
C1S	12	-2.37537	2.06339	2.18597	2.45113	2.08723	2.2226
C2		0.27313	-0.160435	-0.367224	-0.184071	-0.575096	-0.652944
C20orf112	20	-1.85615	2.14881	1.9066	2.08516	1.96626	1.99534
C20orf144	20	0.060309	0.044602	0.354469	-0.225131	0.191258	0.24977
C20orf166	20	-0.0398043	-0.035718	0.194272	-0.129087	0.0962295	0.0363147
C20orf173	20	0.0609373	-1.02531	-0.234158	-0.268705	-0.848117	-0.391081
C20orf194	20	-0.492885	1.8818	0.742038	0.925693	1.5015	0.95323
C20orf195	20	0.400982	-0.353973	-0.332071	-0.787613	-0.435697	-0.474711
C20orf196	20	1.27811	-0.760861	-1.42619	-1.17051	-1.50703	-1.43498
C20orf197	20	-0.0580814	-0.769863	0.0713284	-0.0840472	-0.468464	-0.135361
C20orf201	20	-1.07908	-0.792554	1.12209	0.941033	-0.0309757	0.846689
C20orf203	20	0.215756	0.616558	-0.588525	-0.039077	-0.354583	-0.429773
C20orf26	9	-1.57048	0.978631	1.58832	1.55926	1.53088	1.42939
C20orf27	20	-1.80278	0.546273	1.43068	1.6958	0.661825	1.12828
C20orf78	20	-0.271404	-0.549982	0.242896	0.0767645	0.0670772	0.257986
C20orf85	20	-0.110815	0.104741	0.176362	0.11239	-0.117465	-0.137635
C21orf128	21	-0.509915	-0.448559	-0.170391	0.422065	-0.727924	-0.169009
C21orf2	21	-0.680692	0.930225	0.1603	0.871238	0.244031	0.258232
C21orf33	21	1.44458	-0.511661	-1.44427	-1.33147	-1.04579	-1.49208
C21orf37	21	0.652793	-1.02574	-0.433808	-0.589561	-0.672749	-0.726386
C21orf49	21	1.19886	0.0859242	-1.00202	-0.773172	-0.49488	-0.992008
C21orf54	21	-0.453451	-0.400632	0.142403	0.274827	-0.112169	0.116396
C21orf58		1.05187	-0.45413	-0.749568	-1.16229	-0.753795	-0.966906
C21orf59	21	-1.06464	1.71546	0.413508	1.04966	1.1844	0.810585
C21orf62	7	-1.73605	1.91018	2.01203	1.9476	2.21885	2.18491
C21orf67	21	-1.9586	1.76529	2.01454	1.93771	2.10737	2.07199
C21orf88	21	-0.437145	0.762243	0.739457	0.255658	0.758092	0.579392
C21orf90	21	-0.138651	0.0281715	0.453539	0.141223	0.414454	0.509691
C21orf91	21	0.74412	-0.675535	-0.787093	-0.411375	-0.698982	-0.932947
C22orf15	22	0.887322	-0.135715	-0.631975	-1.02055	-0.233568	-0.659873
C22orf23	22	-1.98928	1.48362	1.57105	1.93567	1.68595	1.65514
C22orf24	22	-0.710026	0.765883	1.00645	0.950098	0.810973	1.03082
C22orf26	22	-0.149554	-0.388703	0.527867	-0.0863411	0.111008	0.35743
C22orf29	22	-1.41562	0.240563	1.10058	1.45338	0.293348	0.786054
C22orf31	22	-0.356943	1.32264	0.336125	0.571856	0.794127	0.546348
C22orf34	22	0.248541	-0.494911	-0.323513	-0.250464	-0.321237	-0.325281
C22orf42	22	-0.336887	-0.449813	0.366963	0.101728	-0.0547804	0.218044
C22orf43	22	-0.161413	1.42896	0.0466151	0.255119	0.394607	0.226585
C2CD2L		-1.8586	1.49133	1.54059	1.88712	1.49601	1.64183
C2orf15	2	-0.701569	0.809284	0.659178	0.709719	0.716884	0.733351
C2orf27A	19	1.53601	-0.879896	-0.994055	-1.51991	-0.990246	-0.90789
C2orf40	2	-0.907102	0.093377	1.08919	0.655373	0.50953	0.909318
C2orf42	2	1.28725	0.382226	-1.52031	-0.96543	-0.663458	-1.26065
C2orf43	2	-1.01324	0.755221	1.1153	1.04975	1.05683	1.26872
C2orf44	2	0.300531	-0.740397	-0.289803	-0.319021	-0.639426	-0.296685
C2orf48	2	-0.375336	-0.111832	0.375658	0.279285	-0.188305	0.164371
C2orf49		0.902138	-0.602435	-0.463265	-1.02456	-0.203021	-0.19899
C2orf50	2	0.772517	-0.219233	-0.747358	-0.771835	-0.679229	-0.776526
C2orf53	2	0.103155	-1.06736	0.13716	-0.267628	-0.329276	0.0820907
C2orf57	2	-0.144064	-0.581958	0.345152	-0.291814	0.0640892	0.117494
C2orf61	2	-0.26375	1.15678	0.20872	0.446799	0.832925	0.539484
C2orf62	2	-0.172151	-0.617451	0.281899	-0.12787	-0.235494	0.00866643
C2orf66	2	0.17637	0.0602454	-0.319083	-0.359494	0.110655	-0.201707
C2orf68	2	0.760348	0.0453522	-1.0422	-0.400425	-0.405567	-0.917733
C2orf69	2	-1.57952	2.2222	1.24079	1.55647	1.93453	1.42602
C2orf70	2	-1.27048	1.45908	1.41954	1.18928	1.65254	1.41354
C2orf71	2	-0.132485	-1.06077	-0.0732737	-0.121677	-0.537735	-0.145355
C2orf72	2	-0.428485	1.07533	0.184565	0.629263	0.754128	0.352366
C2orf73	2	-1.15486	2.06523	1.26712	1.26043	1.99108	1.47854
C2orf74		-0.837444	0.399813	1.25298	0.677435	0.901879	1.29532
C2orf76	2	0.883214	0.044602	-0.716919	-0.692038	-0.450912	-0.741458
C2orf80	2	-2.30593	2.06473	2.21879	2.23527	2.2007	2.36457
C2orf81	2	-0.166555	0.102662	0.169152	0.178713	-0.0209724	0.0674736
C2orf82	2	-0.0712552	-1.78089	0.204156	-0.0946689	-0.741256	-0.039291
C2orf88	2	0.503986	0.335825	-0.280837	-0.117718	-0.0202203	-0.457047
C3		-0.797961	-0.0808649	0.533048	0.7731	-0.162338	0.196407
C3orf14	3	-1.75115	0.743205	1.76425	1.47122	1.12758	1.53554
C3orf17	3	-1.24574	0.943618	1.06075	1.47667	1.10201	1.09062
C3orf20	3	0.128855	-0.0263713	0.00696549	-0.200956	0.091354	0.0841195
C3orf33	3	-0.527506	0.699891	0.400944	0.616746	0.198048	0.505271
C3orf35	3	1.82269	-0.393844	-2.01547	-1.6988	-1.53431	-1.8871
C3orf36	3	-0.483094	-0.454486	0.336607	0.382221	0.024263	0.243582
C3orf49	3	0.21015	-0.610994	-0.379476	-0.234048	-0.332655	-0.247705
C3orf52	3	-1.22586	1.27124	1.40527	1.19277	1.39706	1.49001
C3orf55	3	-1.18336	0.530396	1.31273	0.963802	1.00611	1.05203
C3orf58	3	1.46009	-0.391716	-1.80544	-1.18764	-1.35	-1.61913
C3orf62	3	0.846215	1.2059	-0.966335	-0.506133	-0.0443133	-0.634171
C3orf67	3	-0.856591	1.53946	0.563987	0.728319	0.993416	0.865084
C3orf70	3	-1.49015	1.54031	1.74298	1.68426	1.84578	1.81708
C3P1	19	-0.132398	-0.658281	0.104571	0.0187689	0.108973	0.139621
C4BPA	1	-0.148587	-0.492414	0.0580407	-0.078113	-0.229947	-0.0521627
C4BPB	1	-0.24005	-0.6716	0.207295	0.0333002	-0.329772	0.0328229
C4orf17	4	0.271322	-0.396955	-0.164987	-0.341781	-0.0429373	-0.0824946
C4orf19	4	-0.84911	0.387994	1.07901	0.768482	1.13006	1.21242
C4orf22	4	1.43615	-1.49048	-0.834943	-1.60279	-1.3446	-1.04248
C4orf26	4	0.0337101	-0.0342545	-0.173447	0.162636	-0.471967	-0.293189
C4orf27	4	1.1832	-1.90421	-1.10213	-1.38641	-1.74891	-1.36736
C4orf29	4	1.08539	0.738384	-1.1473	-0.772045	-0.31643	-0.867371
C4orf3	4	1.89367	-1.6159	-1.74433	-1.908	-1.70348	-1.74597
C4orf32	4	-1.58243	1.89768	1.51294	1.86078	2.05567	1.67875
C4orf33	4	2.30466	-1.7913	-1.99527	-2.36987	-1.88972	-2.09437
C4orf40	4	0.852671	-0.955272	-0.996116	-0.974456	-0.653432	-0.921426
C4orf46	4	0.122409	0.217823	-0.158613	-0.0442233	0.0828089	-0.143464
C4orf47	4	0.271902	1.79745	-0.47773	0.0845837	0.764639	0.0771894
C4orf48	4	-0.284095	-1.59729	0.520694	0.0145003	-0.338181	0.232128
C4orf6	4	0.348355	-0.151568	-0.0896719	-0.31197	0.175688	0.047825
C5	9	-1.38853	1.58222	1.09864	1.60711	1.55335	1.23391
C5AR1	19	-0.985845	1.00155	1.18531	0.948453	1.09138	1.08507
C5orf15		0.228254	1.65463	-0.213237	0.251998	0.616699	0.0777955
C5orf22	5	0.443548	1.06174	-0.67833	-0.373367	0.215725	-0.337936
C5orf24	5	1.21377	-1.16096	-1.14723	-1.22861	-1.11968	-1.06092
C5orf28	5	1.39522	-0.689039	-1.35588	-1.25211	-1.02099	-1.1262
C5orf30	5	-1.04639	0.894868	1.15763	1.38784	0.942865	1.301
C5orf34	5	-0.469137	1.11172	0.348608	0.478495	0.44735	0.497143
C5orf38	5	-1.10246	-0.164382	1.15267	0.884892	0.924386	1.0052
C5orf42		0.392902	0.72541	-0.394989	-0.207	0.348843	0.0481317
C5orf45		1.29631	-0.373687	-1.7632	-1.19116	-1.10835	-1.46669
C5orf46	5	0.509127	-0.748169	-0.331521	-0.648284	-0.590145	-0.46642
C5orf47	5	0.68087	0.557637	-0.52061	-0.482326	0.0927283	-0.366348
C5orf48	5	1.29934	-0.599385	-1.59262	-1.29678	-1.10982	-1.38103
C5orf49	5	-1.86397	1.37435	1.75079	1.78653	1.35803	1.60544
C5orf51	5	0.00579667	0.504729	-0.115289	0.342377	0.340159	0.0209468
C5orf52	5	-1.00092	0.37288	0.971007	0.948124	0.919083	1.10479
C5orf54	5	0.0528184	1.69091	-0.372974	0.320396	0.578776	0.14146
C5orf55	5	-1.87519	1.43707	1.79757	1.98702	1.62759	1.87933
C5orf56	5	1.77092	-0.443947	-1.79881	-1.60557	-1.18794	-1.64142
C6	5	-0.39455	-0.988797	0.205883	0.0351753	-0.0258176	0.235305
C6orf1	6	-2.27213	0.433584	2.17452	2.01581	1.38151	1.94807
C6orf100	6	-1.25209	1.1651	1.07671	1.13757	1.32864	1.26458
C6orf106	6	1.94465	-2.16887	-1.73565	-2.3228	-2.04072	-1.89813
C6orf118	6	-1.64807	2.23341	1.71009	1.65463	2.27509	1.88756
C6orf120	6	1.10076	-0.323584	-0.581573	-1.04333	-0.288889	-0.371459
C6orf123	6	0.0690271	-1.06348	-0.018526	-0.175494	-0.481011	-0.181501
C6orf132	6	0.0867243	0.22749	0.102537	-0.154729	0.276489	0.11927
C6orf136	6	0.772788	-1.44876	-1.11144	-0.959625	-1.61794	-1.3459
C6orf15	6	0.0522482	-0.389711	-0.23641	-0.181647	-0.419311	-0.273043
C6orf164	6	0.414881	0.66869	-0.444897	-0.252598	0.0443363	-0.430158
C6orf165	6	-0.643113	0.0368664	0.637981	0.629183	-0.0162491	0.334183
C6orf195	6	0.834878	-0.360835	-0.741321	-0.714488	-0.564305	-0.593407
C6orf201	6	-0.200761	-0.535114	0.463421	-0.107934	0.117286	0.250817
C6orf203	6	0.3843	0.360188	-0.20491	-0.374863	0.494913	0.141716
C6orf211	6	1.93707	-1.60284	-1.52285	-2.04426	-1.4866	-1.49489
C6orf222	6	-2.16362	1.86204	2.10451	2.2094	1.94889	2.18779
C6orf226	6	0.309384	0.969284	-0.775782	0.0338787	0.124631	-0.373104
C6orf25	6	-0.18029	-0.633623	0.336831	0.141801	-0.337898	0.156161
C6orf47	6	1.7005	-1.65202	-1.64109	-1.70225	-1.52822	-1.61899
C6orf48	6	0.204187	0.199499	-0.654565	-0.00316264	-0.134742	-0.595906
C6orf52	6	-1.93113	2.16043	1.92267	2.16666	2.08058	1.95775
C6orf57	6	0.2662	0.406798	0.118655	-0.153532	0.216639	0.251369
C6orf58	6	0.230119	-0.0660578	-0.180529	-0.306056	0.0103812	-0.183646
C6orf62	6	-0.747508	0.220258	0.938808	0.739739	0.902962	1.02868
C6orf89	6	-1.55233	1.81384	1.21093	1.7863	1.30691	1.23404
C6orf99	6	-1.08439	0.545412	1.26583	0.973157	1.15285	1.24375
C7orf10	7	-1.21332	1.16115	1.7194	1.36789	1.66985	1.75013
C7orf13	7	-0.867261	1.82586	0.790793	1.23013	0.979554	0.879473
C7orf25	7	0.747716	0.172762	-0.28542	-0.654977	-0.164355	-0.302632
C7orf26	7	0.155928	-1.30797	-0.462476	-0.392306	-1.22326	-0.772463
C7orf31	7	-1.5165	2.23649	1.5374	1.83131	1.9594	1.7162
C7orf33	7	-0.137298	-1.37464	0.27437	-0.067601	-0.360133	0.0584194
C7orf34	7	0.0554474	-0.124721	0.299129	-0.340973	0.106675	0.112638
C7orf43	7	0.328125	-0.345634	-0.129959	-0.463177	-0.398509	-0.298797
C7orf49	7	0.756782	-0.321481	-0.697286	-0.522779	-0.738427	-0.746536
C7orf50		-0.746861	0.600595	0.54471	0.442211	0.524223	0.656948
C7orf55	7	-0.177206	0.326269	0.528397	0.0298993	0.692586	0.516342
C7orf57	7	0.169566	0.329737	0.180707	-0.113987	0.672051	0.377798
C7orf60	7	0.18359	0.951046	-0.0118123	-0.116251	0.649458	0.354015
C7orf61	7	0.301517	0.143972	0.273548	-0.159596	0.469886	0.0782039
C7orf62	7	0.452479	-1.37122	-0.61753	-0.748438	-1.30573	-0.82189
C7orf63	7	1.66484	-0.173532	-1.83435	-1.44799	-1.26189	-1.48074
C7orf65	7	-0.213761	-0.841919	0.217668	0.0805145	-0.0909725	0.114243
C7orf66	7	0.316121	-0.625752	-0.0913529	-0.331608	-0.0497107	-0.0973189
C7orf69	7	-0.100087	-0.426963	0.0742299	-0.0951377	0.186874	0.248096
C7orf73	7	0.703623	-0.0329386	-0.365618	-0.669149	0.0747313	-0.254307
C8A	1	0.146263	-0.779419	-0.0721271	-0.453533	-0.226064	-0.154957
C8B	1	-0.107771	-1.02998	0.218521	-0.117219	-0.349773	0.101971
C8G	9	-1.41435	1.35386	1.32643	1.71851	1.35697	1.29972
C8orf12	8	-0.69808	0.390663	0.815547	0.714007	0.756486	0.656572
C8orf22	8	0.082114	-0.210415	0.31946	-0.0452206	0.477063	0.334317
C8orf31	8	0.939621	-2.03924	-0.953389	-1.19316	-1.89072	-1.325
C8orf33	8	-0.254664	0.503352	0.508424	0.261253	0.411826	0.237294
C8orf34		-1.20816	1.02543	1.13608	1.03446	1.3567	1.23354
C8orf37	8	0.427707	-0.250999	-0.224137	-0.00165665	-0.451812	-0.277438
C8orf4	8	0.859456	0.131477	-1.11935	-0.778298	-0.801847	-1.02679
C8orf44	8	-0.36627	2.47634	0.397604	0.898805	1.42791	0.878469
C8orf46	8	-1.90007	1.38594	2.18962	1.82621	1.96162	2.19346
C8orf48	8	-0.291325	0.958659	0.326136	0.324943	0.910942	0.595729
C8orf56	8	-0.249484	0.738188	-0.164808	0.224102	0.183169	-0.0524873
C8orf58	8	-0.595202	0.247019	0.664688	0.546314	0.570902	0.821469
C8orf59	8	0.798894	-0.84171	-0.911674	-0.821683	-1.21671	-0.968941
C8orf74	8	0.611338	-0.781633	-0.33228	-0.813036	-0.626165	-0.510089
C8orf76	8	-0.00924255	-0.122704	-0.0633955	-0.0947786	-0.317885	-0.0452779
C8orf82	8	-0.836748	0.73467	0.972944	0.839084	1.29467	1.09086
C8orf86	8	-1.26276	0.652087	1.12447	1.04169	0.836452	1.00871
C9orf106	9	-0.00240918	0.0785083	0.41588	-0.22204	0.459845	0.258181
C9orf114	9	-0.0629527	-0.161013	0.353835	0.0114983	0.0788373	0.283505
C9orf116	9	-1.42578	-0.443566	1.36877	1.02078	0.552008	1.02333
C9orf117	9	-1.07134	1.07404	1.28284	1.06502	1.59286	1.37458
C9orf129	9	0.895247	0.652579	-1.08728	-0.832564	-0.37831	-0.794944
C9orf131	9	-0.388142	-0.162648	0.517239	0.105937	0.330714	0.465319
C9orf135		-0.800938	1.45493	0.988721	1.13047	1.56256	1.10792
C9orf142	9	-0.854706	-0.0894983	0.389881	0.951954	0.127211	0.419688
C9orf152	9	-0.200741	-0.273173	0.111925	-0.00181623	0.164408	0.174078
C9orf153	9	0.872766	-0.0492215	-1.13346	-0.867251	-0.486648	-0.953337
C9orf16	9	-1.43518	-0.469478	1.46213	1.24284	0.391671	1.16494
C9orf163	9	-0.500598	-0.300106	0.527686	0.0794074	0.355437	0.36397
C9orf169	9	-0.74313	-0.394655	0.783498	0.642079	0.232614	0.567209
C9orf171	9	0.0428631	0.01104	0.335893	-0.0692367	0.452883	0.262608
C9orf24	9	0.180884	-1.27987	0.0505129	-0.620698	-0.519686	-0.150865
C9orf3		1.76863	-0.76139	-1.83762	-1.52269	-1.44287	-1.8234
C9orf37	9	0.902834	-0.740397	-1.19471	-0.833102	-1.19299	-1.37898
C9orf40	9	-0.717314	1.94076	0.357587	0.828582	1.00453	0.811211
C9orf41	9	0.714022	0.741705	-0.381984	-0.446282	0.168018	-0.0151512
C9orf43	9	-0.0947322	0.374257	0.248259	0.347224	0.646915	0.43264
C9orf50	9	-0.876917	0.448182	0.628602	0.849945	0.647328	0.588494
C9orf57	9	0.431621	-0.0369724	-0.3382	-0.469022	-0.204254	-0.346793
C9orf62	9	0.0385428	-0.694192	0.410492	-0.315032	0.111406	0.339935
C9orf64	9	0.593805	0.372744	-0.078834	-0.276505	0.234415	0.0813083
C9orf66	9	0.105108	-0.595375	-0.39257	-0.208745	-0.234799	-0.21184
C9orf72	9	1.74539	-0.648565	-1.66314	-1.62313	-1.34064	-1.36133
C9orf78	9	-1.1825	0.898877	1.17452	1.07614	0.987941	1.11854
C9orf84	9	0.332339	-0.404408	-0.188312	-0.274829	0.0750376	-0.0919025
C9orf85	9	0.882257	0.685268	-0.642267	-0.455308	0.120116	-0.560029
C9orf89	9	0.615639	-2.16039	-0.85801	-0.835915	-1.6928	-1.19888
C9orf91	9	1.17013	-1.64138	-1.5207	-1.29423	-1.97113	-1.59119
C9orf96	9	1.29458	-0.47329	-1.59965	-1.17958	-1.14157	-1.56735
CA1	16	0.624096	-1.57983	-0.883852	-0.726416	-1.74163	-1.27619
CA10	17	-1.81434	0.842501	1.8479	1.56041	1.48369	1.89484
CA11	19	-1.8785	0.919034	1.37392	1.76035	0.917244	1.31159
CA12	15	0.154188	-0.235048	0.575176	-0.232053	0.763448	0.507774
CA13	8	1.23544	-0.611179	-1.22155	-1.20731	-1.07359	-1.14814
CA14	1	0.66586	-0.81624	-0.69698	-0.476432	-0.8048	-1.00623
CA2	8	0.449734	0.238546	-0.702856	-0.0674514	-0.244784	-0.743017
CA3	8	0.96937	-0.611474	-1.15754	-1.04841	-0.902494	-1.05743
CA4	17	-1.44254	0.615943	1.03224	1.50534	0.426673	1.02845
CA5A	16	0.108384	-1.14004	-0.252676	-0.268895	-0.833795	-0.471799
CA5B	X	0.0841534	1.0377	0.0376358	0.194272	0.604464	0.0535985
CA6	1	0.118977	-0.408466	0.128893	-0.0964841	0.147777	0.114179
CA7	16	1.46586	-1.57108	-1.6705	-1.64975	-2.0028	-1.84822
CA8		-0.849941	0.648656	1.2189	0.756285	1.17522	1.31056
CA9	9	-0.247377	-0.478603	0.164756	0.022489	-0.0283467	0.161921
CAB39		1.5978	-1.22635	-0.994856	-1.7322	-1.02226	-0.93677
CAB39L	13	0.8816	-1.02371	-1.36926	-0.908481	-1.28811	-1.39619
CABIN1		0.179734	-0.286271	0.197923	-0.191142	0.305595	0.210993
CABLES1	18	-0.360055	0.473738	0.731754	0.447976	1.14729	1.00688
CABLES2	20	1.17601	-1.21847	-1.13961	-1.16822	-1.45063	-1.05517
CABP1	12	1.87346	-2.83369	-1.86031	-2.2014	-2.70438	-2.1797
CABP4	11	-0.0362474	-0.721347	0.29517	-0.302934	-0.07515	0.161646
CABP7	22	-0.973821	0.740979	1.40119	0.667202	1.5708	1.29563
CABYR	18	-1.92089	0.732481	1.68854	1.75024	1.24169	1.71104
CACHD1	1	-1.61666	2.41668	1.7107	1.74833	2.35147	1.89987
CACNA1A	19	1.75996	-0.878383	-1.85254	-1.61519	-1.72172	-1.89824
CACNA1B		-0.942718	1.02199	0.558132	0.778476	0.648961	0.611431
CACNA1C		0.485331	0.224833	-0.791062	-0.422775	-0.462086	-0.484685
CACNA1D	3	0.757777	0.0617581	-0.495951	-0.542955	-0.421123	-0.222166
CACNA1E	1	-0.270399	0.916045	0.843191	0.249983	1.11106	0.931814
CACNA1F	X	-0.798348	0.412751	0.605161	0.828851	0.323126	0.635912
CACNA1G	17	-0.0701823	-0.421589	-0.391843	0.0297397	-0.941993	-0.46308
CACNA1H	16	-1.79142	0.709422	2.16185	1.57411	1.65888	1.91512
CACNA1I	22	0.356145	-1.35617	-0.410554	-0.649671	-0.812233	-0.467154
CACNA1S	1	-1.82787	1.1442	1.62499	1.7572	1.44685	1.67276
CACNA2D1	7	-1.38453	1.65762	1.4489	1.54811	1.43506	1.65473
CACNA2D3	3	1.00834	-0.85359	-1.4417	-1.07253	-1.731	-1.56082
CACNA2D4	12	0.383111	-0.47591	-0.403469	-0.243373	-0.735949	-0.562838
CACNB1	17	-0.104852	-0.375027	0.704181	-0.0915472	0.00345867	0.575121
CACNB3	12	-1.24379	0.811424	0.808261	1.22255	0.568559	0.874289
CACNB4	2	2.22322	-1.31956	-2.08323	-2.16386	-1.87232	-1.97472
CACNG1	17	-1.58904	1.59678	1.79125	1.62787	1.84509	1.73493
CACNG2		1.08354	-1.99385	-1.19985	-1.33618	-2.05759	-1.33061
CACNG3	16	-2.07815	1.55123	2.19471	2.0518	1.78463	2.13409
CACNG4	17	-0.279475	0.737253	0.56699	0.181196	0.772144	0.428078
CACNG7	19	0.906208	-1.70989	-0.650133	-1.04662	-1.55255	-0.952554
CACNG8	19	1.34397	-1.78245	-0.931638	-1.54404	-1.56908	-1.10566
CACYBP	1	-0.134292	-0.720018	0.421708	-0.270381	-0.0955515	0.304106
CAD	2	0.404413	-0.973436	-0.749636	-0.331219	-1.16913	-0.921351
CADM1		-1.59007	1.75962	1.84608	1.65931	2.41545	2.15229
CADM2	3	0.578292	0.638756	-0.225396	-0.575927	0.605969	-0.0319404
CADM3	1	-0.604848	-0.432559	0.377731	0.443548	-0.157844	0.2759
CADM4	19	1.55303	-2.08035	-1.16035	-1.47351	-1.58753	-1.31349
CADPS	3	1.14008	-0.895515	-1.02021	-1.35196	-0.831914	-0.990543
CADPS2		2.36885	-1.84665	-2.10952	-2.39058	-2.24738	-2.10014
CAGE1	6	-0.11702	-0.519766	0.49334	-0.136448	0.167034	0.335094
CALB1	8	-1.98613	1.83304	1.9101	2.11014	1.96609	2.12296
CALB2	16	-1.95016	2.40096	1.83611	2.13154	2.16303	2.07662
CALCA	11	0.727419	0.0871663	-0.448253	-0.814143	-0.263893	-0.604188
CALCB	11	0.567835	-0.995032	-0.388512	-0.769242	-0.69997	-0.423645
CALCOCO1	12	1.84792	-0.686063	-1.5781	-1.64846	-1.31512	-1.44497
CALCOCO2	17	-0.413688	1.23261	0.331678	0.794762	0.911292	0.350065
CALCR	7	-1.64936	0.884697	1.70547	1.53346	1.41578	1.63179
CALCRL	2	-0.937364	1.00725	0.691165	1.11046	0.987943	1.04008
CALD1		-1.04953	0.725004	1.25906	1.14561	1.07799	1.08299
CALHM1	10	-0.0897353	-0.00588238	0.489304	-0.114337	0.020851	0.318314
CALHM2	10	-1.10966	1.6604	0.539642	1.00882	0.86009	0.693917
CALHM3	10	-0.604278	-0.291756	0.670728	0.354365	0.114022	0.41618
CALM1		-0.80491	0.522906	0.719594	0.393182	0.692267	0.650972
CALM2	2	0.90267	-1.04862	-0.45202	-1.06732	-0.337031	-0.453594
CALM3	19	-1.95906	0.470958	2.07866	1.77443	1.24377	1.8303
CALML3	10	1.22571	-1.33504	-1.20664	-1.43561	-1.60119	-1.2375
CALML6	1	0.873713	-0.909498	-1.1522	-0.951347	-1.42251	-1.16774
CALN1	7	-0.176607	0.781109	0.358335	0.191399	0.864344	0.383857
CALR	19	-0.788721	0.839956	0.791836	0.721208	1.17432	0.968871
CALR3	19	0.180855	-0.473942	-0.473558	-0.277093	-0.126915	-0.214927
CALU		-1.10615	0.814511	1.44367	1.25577	1.54061	1.49497
CALY	10	-0.768636	-1.0333	0.54239	0.546643	-0.560079	0.271597
CAMK1	3	0.119074	-0.47923	-0.0507965	-0.13174	-0.370864	-0.0172236
CAMK1D		0.925451	0.166466	-1.22348	-0.974565	-0.747037	-0.897599
CAMK1G	1	-0.820443	0.625917	0.696233	0.463654	0.400365	0.697459
CAMK2A	5	-0.62011	0.105257	0.373393	0.537268	0.0304802	0.437186
CAMK2B	7	0.736678	-1.49888	-1.06858	-1.02009	-1.51815	-1.16262
CAMK2D	4	-2.19053	2.15357	2.07705	2.23514	2.31841	2.37248
CAMK2N1	1	-0.927554	0.96819	0.934475	1.03532	1.04767	1.19692
CAMK2N2	3	0.794293	-0.876895	-0.850688	-0.857587	-0.974681	-0.896973
CAMK4	5	-1.15196	1.3623	1.13511	1.21235	1.26304	1.47747
CAMKK1	17	0.989097	-0.987395	-1.51171	-1.05776	-1.7431	-1.57004
CAMKK2	12	1.25605	-1.39582	-1.4627	-1.5131	-1.75147	-1.39578
CAMKV	3	-2.2515	2.20714	2.01723	2.38789	2.08845	2.17753
CAMLG		-1.06587	1.77777	0.598772	1.05667	0.913204	0.766563
CAMP	3	-0.280886	0.574756	-0.0903479	0.171113	0.448078	0.0314336
CAMSAP1	9	-0.985855	1.1075	0.782888	0.937582	0.836925	1.05012
CAMTA2	17	2.12136	-1.60045	-2.05759	-2.28905	-1.99913	-2.14501
CAND1	12	0.847752	0.232028	-0.77624	-0.761184	-0.501236	-0.71388
CAND2	3	-0.467001	0.621612	-0.00760023	0.79549	-0.0305467	0.063182
CANT1	17	-1.65058	1.24233	1.96629	1.78605	1.56223	1.78549
CANX	5	-1.83827	2.42779	1.32831	1.84737	2.21475	1.64395
CAP1	1	-2.05702	1.59693	2.24039	2.09634	2.09844	2.20872
CAP2	6	-0.713921	0.278294	0.803692	0.481826	0.598054	0.932958
CAPG	2	-2.0882	1.11408	2.06898	2.21604	1.63589	1.83538
CAPN1	11	0.567313	-1.82095	-0.715761	-0.829791	-1.69038	-1.23171
CAPN10	2	-0.150221	1.2173	0.00812522	0.139228	0.557033	0.0811781
CAPN14	2	1.60463	-0.26754	-1.56578	-1.55558	-0.985351	-1.44551
CAPN2	1	0.0330529	0.056064	0.540071	-0.0236281	0.840578	0.507978
CAPN3	15	0.824294	-0.960376	-0.908654	-0.643996	-0.986712	-1.17292
CAPN5	11	-1.00462	0.835971	0.664261	0.945082	0.32769	0.649432
CAPN7	3	1.61072	-0.131288	-1.48868	-1.16565	-0.81357	-1.24315
CAPN8	1	-0.517793	1.44915	0.6983	0.659911	0.875314	0.645963
CAPN9	1	-0.262735	0.512527	0.0972846	0.425705	0.518381	0.200681
CAPNS1	19	-0.800629	-0.880437	0.545971	0.537428	-0.441488	0.139355
CAPRIN1	11	0.423058	1.37503	-0.303024	-0.207189	0.635929	-0.0447748
CAPRIN2	12	0.105697	0.12245	-0.112512	-0.274999	0.0973125	0.0318969
CAPS	19	0.240422	1.24041	-0.384691	-0.0210051	0.674843	-0.20663
CAPS2	12	1.60936	-0.317287	-1.65064	-1.42314	-1.2335	-1.43625
CAPSL	5	-2.28261	2.13207	2.20547	2.33065	2.44845	2.33484
CAPZA1	1	-0.611768	-0.391089	1.09124	0.647724	0.392031	0.953489
CAPZA2	7	-0.0101994	1.19706	0.00361284	-0.0453603	0.627231	0.0698558
CAPZA3	12	-0.0742804	-0.933959	0.203206	-0.139101	-0.142284	0.16305
CAPZB	1	-1.89711	0.937383	2.17546	1.73678	1.8705	2.07679
CARD10	22	-0.278518	-0.373502	0.0752365	0.22851	-0.182534	-0.0178667
CARD11	7	-0.949078	-0.0412768	0.700727	0.804077	0.00704151	0.567084
CARD14	17	0.524708	-1.35933	-0.448572	-0.506771	-0.719918	-0.730888
CARD17	11	-2.00245	1.56263	1.85117	1.91555	1.76728	1.86373
CARD6	5	-0.135317	0.545326	0.170749	0.244647	0.571343	0.159779
CARD8	19	0.50472	0.527863	-0.542274	-0.147748	0.162815	-0.258262
CARD9	9	1.18381	-1.00619	-1.53377	-1.06819	-1.56326	-1.58798
CARHSP1	16	-0.959198	0.248421	0.960409	1.07294	0.335862	0.616824
CARKD	13	1.01329	-0.262055	-1.01007	-0.920819	-1.13416	-1.08482
CARM1	19	-0.0603334	-0.256816	0.413612	-0.0216833	0.102742	0.458404
CARS	11	1.10981	-1.01001	-1.37715	-1.28757	-1.42843	-1.5506
CARS2	13	-0.0647021	-0.857784	0.0488273	0.0248029	-0.477301	-0.0173008
CARTPT	5	-1.06801	0.75468	0.777663	1.0356	0.581357	0.927785
CASC1	12	0.820766	-0.0952785	-1.0347	-0.947328	-0.667376	-0.845614
CASC2	10	-0.119736	0.0473322	0.406556	0.113337	0.443848	0.523619
CASC3	17	1.3207	-0.806697	-1.57475	-1.19335	-1.16642	-1.49666
CASC4	15	-1.25363	1.45943	1.47223	1.43831	1.77267	1.62178
CASC5	15	0.111613	-0.139675	-0.0247779	-0.122904	0.229713	-0.00450343
CASD1	7	-0.401142	1.34148	0.430028	0.339325	1.1787	0.638441
CASK		-1.9519	2.35648	1.90273	2.00433	2.58808	2.28439
CASKIN1	16	-0.229196	-0.401985	0.564987	0.0965917	0.163694	0.453628
CASKIN2	17	-0.267374	0.154241	0.217588	0.26627	0.449454	0.00605948
CASP1	11	-1.27964	1.60322	0.957105	1.43632	1.20467	1.04795
CASP10	2	-0.206202	0.377947	0.209466	0.381802	0.360959	0.261601
CASP12	11	-0.196237	-0.481383	0.32257	0.154557	-0.206428	0.170585
CASP14	19	-0.0239338	-0.182461	0.191793	-0.065746	0.268306	0.266865
CASP2	7	1.51514	-0.4407	-1.61136	-1.49969	-0.942376	-1.5981
CASP3	4	1.56417	-0.0998904	-1.51737	-1.21574	-0.822082	-1.19704
CASP4	11	0.402915	0.646098	-0.44793	-0.448088	0.171922	-0.399835
CASP5	11	-0.309177	0.784294	0.131704	0.329451	0.420378	0.180477
CASP6	4	-0.935064	1.20066	0.75617	1.29026	0.884704	0.888917
CASP7	10	-0.195261	0.549667	0.0657198	0.491201	0.432903	0.135333
CASP8	2	-0.153372	0.122044	0.157918	-0.0648483	0.527059	0.252627
CASP8AP2		1.76751	-0.239291	-1.72514	-1.57752	-0.877595	-1.31379
CASP9	1	-0.563432	0.365476	0.397562	0.792628	0.579456	0.526968
CASQ1	1	-0.955438	0.22134	0.323028	0.850125	-0.359694	0.189814
CASQ2	1	0.403321	0.578802	-0.485027	-0.288842	-0.000486954	-0.302809
CASR	3	-0.485897	-0.881765	0.410254	0.232879	0.147911	0.437414
CASS4	20	0.214152	0.4768	-0.377102	-0.301149	-0.19045	-0.258281
CAST	5	1.64725	-1.92727	-1.33129	-1.83725	-1.61473	-1.53865
CASZ1	1	-0.159992	-1.04359	0.197147	-0.212894	-0.116142	0.132845
CAT		0.0593522	0.726627	0.447509	0.145681	1.14735	0.737182
CATSPER1	11	1.06074	-0.547793	-1.0274	-1.07349	-0.580534	-0.915077
CATSPER2	15	1.0227	0.506648	-1.62809	-0.802105	-0.80439	-1.35218
CATSPER2P1	15	-0.476309	0.621391	0.0850593	0.49915	0.0425005	0.0951916
[truncated: 13,044 more rows]

## Sheet: CNV genes
del22q11.2	del11p13
DGCR6	HIPK3
PRODH	EIF3M
STK22B	C11orf74
ES2EL	DNAJC24
GSCL	LDLRAD3
SLC25A1	CSTF3
ZDHHC8	IMMP1L
RANBP1	ELF5
HTF9C	FJX1
DGCR8	FSHB
T10	ABTB2
ARVCF	PAMR1
COMT	FBXO3
TBX1	EHF
GP1BB	ELP4
UFD1L	LINC00294
HIRA	COMMD9
SNAP29	KCNA4
TMEM191A	FIBIN
MAPK1	CAPRIN1
	CCDC73
	PAX6
	APIP
	TRIM44
	NAT10
	LIN7C
	TCP11L1
	LGR4
	RAG2
	BDNF
	ANO3
	SLC1A2
	TRAF6
	MPPED2
	PRRG4
	QSER1
	PRR5L
	PDHX
	KIF18A
	BBOX1
	CAT
	CCDC34
	DEPDC7
	CD44
	CD59
