# Supplementary material for: Transcriptomic and cellular decoding of regional brain vulnerability to neurogenetic disorders
Source: Nat Commun. 2020 Jul 3;11:3358. doi: 10.1038/s41467-020-17051-5 (PMC7335069; doi:10.1038/s41467-020-17051-5)
Supplement: Supplementary file 5 — Supplementary Data 2 [file 41467_2020_17051_MOESM5_ESM.xlsx]

## Sheet: +X
Rank	SE	Chromosome	N
543.5	129.378	19	997
-481.5	159.385	12	738
617.5	249.226	22	321
-596.5	163.361	3	739
476.5	114.131	1	1421
-320	208.493	4	472
310.5	189.382	9	513
-889.5	231.362	15	387
-411.5	151.948	2	829
-39.5	146.875	17	813
58.5	213.209	8	451
362.5	178.346	16	562
620.5	130.551	11	934
-247.5	178.564	7	591
1299	178.707	X	560
-259.5	157.163	6	732
-140	195.008	10	498
-55.5	322.213	13	209
121.5	211.742	14	408
-319.5	325.366	21	152
67.5	211.011	20	375
-1031.5	184.987	5	582
-37.5	335.324	18	186
597.5	477.504	Y	27
-206.5	1006.05	X|Y	14

## Sheet: +Y
Rank	SE	Chromosome	N
528.5	134.279	19	997
445	162.252	12	738
630.5	238.881	22	321
-210.5	159.718	3	739
-102.5	112.458	1	1421
-903	203.378	4	472
298.5	193.858	9	513
-42.5	232.523	15	387
-436.5	152.404	2	829
765.5	144.722	17	813
568.5	212.886	8	451
195	179.787	16	562
732.5	137.086	11	934
161.5	176.891	7	591
-920.5	183.144	X	560
-314	157.652	6	732
-505.5	195.798	10	498
-894.5	316.895	13	209
-499.5	208.862	14	408
-277.5	330.882	21	152
315.5	211.606	20	375
-288.5	177.623	5	582
-1434	338.656	18	186
880.5	524.001	Y	27
-386	1077.85	X|Y	14

## Sheet: +21
Rank	SE	Chromosome	N
859.5	326.143	21	152
843.5	232.864	15	387
717	183.541	5	582
581.5	160.069	12	738
484.5	176.958	7	591
422.5	163.003	3	739
356.5	147.393	17	813
215.5	151.87	2	829
184	158.07	6	732
176.5	213.072	20	375
66.5	215.402	8	451
17.5	326.931	13	209
-5	1081.47	X|Y	14
-104.5	194.518	10	498
-107.5	209.865	4	472
-149.5	249.017	22	321
-210.5	132.719	11	934
-222	211.224	14	408
-334.5	188.866	9	513
-342.5	114.356	1	1421
-427.5	333.628	18	186
-465.5	128.853	19	997
-569	176.705	16	562
-1047	179.149	X	560
-1119.5	490.238	Y	27

## Sheet: -X
Rank	SE	Chromosome	N
934.5	233.823	15	387
806	326.842	21	152
559.5	185.756	5	582
537.5	151.207	2	829
432.5	164.723	3	739
416	160.181	12	738
308	157.29	6	732
242.5	178.498	7	591
125.5	193.178	10	498
88.5	215.263	20	375
17.5	147.122	17	813
11.5	210.631	4	472
-36	215.329	14	408
-140.5	322.426	13	209
-242.5	114.415	1	1421
-251.5	213.94	8	451
-395.5	131.35	11	934
-445.5	249.236	22	321
-465	177.302	16	562
-472.5	189.602	9	513
-482	333.162	18	186
-793.5	127.51	19	997
-811	1098.02	X|Y	14
-864.5	472.325	Y	27
-1216	178.004	X	560

## Sheet: -22q11.2
Rank	SE	CNV
-3475.5	1110.31	22q11.2

## Sheet: -11p13
Rank	SE	CNV
-2506.5	631.099	11p13
