# Supplementary material for: Transcriptomic and cellular decoding of regional brain vulnerability to neurogenetic disorders
Source: Nat Commun. 2020 Jul 3;11:3358. doi: 10.1038/s41467-020-17051-5 (PMC7335069; doi:10.1038/s41467-020-17051-5)
Supplement: Supplementary file 6 — Supplementary Data 3 [file 41467_2020_17051_MOESM6_ESM.xlsx]

## Sheet: +X
Rank_CT	SE_CT	Rank_GM	SE_GM	Rank_SA	SE_SA	Rank_MC	SE_MC	Rank_IC	SE_IC	Chromosome
-760.5	180.087	961.5	178.082	1005	178.251	-908	177.479	889	182.454	X
-802	131.431	438.5	131.067	533	131.032	-563	130.557	1746	133.589	11
-928.5	250.077	335.5	248.263	432.5	248.564	-678.5	250.372	1750.5	232.986	22
-659.5	490.839	841.5	508.2	852.5	506.412	269.5	440.204	3517.5	496.39	Y
-1075.5	130.58	587.5	127.827	655.5	127.861	-705.5	129.735	1794.5	142.885	19
-216.5	114.751	356.5	114.146	329.5	114.217	-326.5	114.257	438.5	113.546	1
-968	176.516	537.5	179.106	538.5	178.754	-751	179.07	1834.5	177.626	16
-752.5	189.418	117.5	188.669	156.5	188.676	-317.5	190.217	864.5	195.911	9
124	216.575	237.5	214.661	116	214.757	113	211.053	-6	217.97	14
-178.5	211.081	130.5	214.266	125.5	214.013	-304.5	209.179	785.5	215.436	20
302.5	209.62	92.5	213.985	94.5	213.809	-137.5	211.883	-719.5	201.605	8
392	323.911	492	334.584	361	333.952	142	333.296	-1490.5	302.01	18
-641.5	148.1	31.5	147.477	-17.5	147.514	-278.5	147.412	1091.5	141.614	17
210.5	316.041	248.5	322.47	207.5	322.327	100.5	317.2	-1294.5	279.481	13
450.5	193.84	-218.5	193.427	-193	193.595	288.5	194.877	-832	192.575	10
-431.5	1078.98	765	1078.22	652.5	1078.59	-354.5	1025.09	376.5	1014.79	X|Y
362.5	177.396	-336.5	179.618	-358.5	179.347	245.5	177.971	23.5	184.246	7
440	157.692	-173.5	156.663	-184.5	156.741	436	158.039	-889	155.506	6
643	322.815	-309	325.651	-345.5	325.759	498	329.164	-602	319.64	21
716	209.489	-39.5	210.248	-40.5	210.362	122.5	209.352	-1491.5	189.181	4
502.5	151.279	-296.5	151.059	-335.5	151.091	295.5	152.42	-1153.5	150.375	2
706	157.342	-479.5	160.787	-512.5	160.597	736.5	159.007	-627	153.777	12
543.5	161.921	-418.5	164.524	-376.5	164.362	441.5	162.061	-269.5	160.439	3
883.5	226.889	-906.5	234.188	-919.5	233.777	689.5	232.271	-854.5	209.345	15
868.5	185.494	-670.5	185.57	-698	185.63	630	185.817	-1550	177.256	5

## Sheet: +Y
Rank_CT	SE_CT	Rank_GM	SE_GM	Rank_SA	SE_SA	Rank_MC	SE_MC	Rank_IC	SE_IC	Chromosome
-1358.5	455.326	803.5	500.195	779.5	498.038	426.5	431.419	-1171.5	492.108	Y
-1438.5	145.694	-364.5	147.551	-235.5	147.513	115.5	147.507	126.5	158.344	17
-1535	133.197	161	132.063	259	131.832	-337	131.031	-59	144.865	11
-2412.5	234.659	-183.5	249.105	18.5	249.658	-371.5	252.523	1066.5	258.827	22
836.5	196.221	395.5	215.128	175.5	214.948	-300.5	212.523	-380.5	194.192	8
-2617.5	142.305	561.5	128.421	565.5	128.337	-478.5	129.576	-111.5	141.157	19
633.5	151.806	-455.5	161.376	-516	161.095	432	160.125	-230.5	157.013	12
-1045.5	212.661	-48.5	215.034	3.5	214.446	-73.5	212.874	239.5	225.558	20
-824.5	193.692	183.5	189.516	249.5	189.353	-429.5	190.706	400.5	188.404	9
-2209.5	180.332	354.5	180.179	509	179.429	-254	180.023	1152.5	192.797	16
-24.5	177.752	-480.5	178.619	-518.5	178.516	157.5	176.874	-418.5	176.375	7
959.5	207.095	-822.5	236.665	-847.5	235.447	876.5	232.553	637.5	225.46	15
-435.5	113.313	276.5	113.757	289.5	113.903	-259.5	113.933	195.5	115.562	1
288.5	159.934	-297.5	164.722	-231.5	164.288	259.5	163.107	675.5	158.36	3
-575	327.118	-414	328.097	-469.5	328.185	971	333.515	-701.5	354.718	21
1829.5	172.255	-384	184.754	-463.5	185.025	376	186.534	-742	166.018	5
690.5	159.658	-295	157.1	-238	157.088	300.5	157.343	-435.5	161.417	6
-2511.5	1130.08	768.5	1122.83	954.5	1114.38	29.5	1044.15	-4682.5	1407.83	X|Y
1116.5	150.16	-121.5	151.074	-223.5	151.021	340.5	152.556	-369.5	147.815	2
86	211.892	-83.5	213.881	100.5	214.252	-15	214.065	879.5	215.739	14
1136.5	194.504	-61	192.208	-230	192.866	347.5	192.885	-348	191.219	10
1696.5	286.563	391.5	319.54	281.5	320.821	-480.5	313.864	-773.5	286.972	13
1881.5	175.471	131	210.522	6.5	210.509	29.5	210.102	-55.5	185.999	4
-135	178.245	918.5	177.111	1104.5	177.784	-1347.5	176.882	-163.5	183.353	X
1298	298.389	842.5	335.437	623.5	334.772	-499	335.695	330	320.113	18

## Sheet: +21
Rank_CT	SE_CT	Rank_GM	SE_GM	Rank_SA	SE_SA	Rank_MC	SE_MC	Rank_IC	SE_IC	Chromosome
-679	325.864	-560.5	328.908	-649	327.453	-778	322.246	-883	322.851	21
-799.5	232.346	-1066.5	235.645	-895.5	233.949	-413.5	228.157	-525.5	216.148	15
482	175.396	-464	185.312	-586.5	185.854	-1044	179.837	-833	178.718	5
-254.5	159.997	-556	161.149	-763	160.581	-509.5	159.306	-536	156.137	12
-208.5	180.095	-691.5	177.802	-380.5	177.555	-65.5	177.402	-134.5	183.987	7
-293.5	164.744	-237.5	163.657	-348.5	163.13	-145.5	163.55	-300.5	161.772	3
-947.5	145.994	98.5	148.036	207.5	148.16	-158.5	148.747	333.5	147.183	17
183.5	153.344	-215.5	151.132	-308.5	151.254	-340.5	151.862	-583.5	149.744	2
111	155.081	-186.5	157.478	-263.5	157.466	-193.5	156.861	-671.5	154.926	6
-738.5	217.549	146.5	213.017	192.5	211.877	-227.5	214.348	-6.5	216.027	20
-112.5	213.009	24.5	214.382	-153.5	213.782	-516.5	213.226	-388.5	202.092	8
464.5	301.308	185.5	320.757	-86.5	321.151	-183.5	326.33	-614.5	294.676	13
2299.5	1119.77	1277.5	1151.32	655	1123.23	-1729.5	1079.28	-977	1036.83	X|Y
350.5	189.022	-392	193.563	-251	194.146	-162.5	195.459	-731.5	190.297	10
883.5	198.353	-217	210.677	-422.5	211.341	12.5	205.083	-707.5	199.499	4
-1167.5	243.549	525.5	248.346	769.5	249.126	488.5	250.686	803.5	250.518	22
9.5	134.364	73	132.067	330	131.675	581	132.846	1242	135.154	11
-94.5	216.89	-34	213.383	123	213.547	233	211.03	438	217.234	14
-465.5	192.952	99.5	189.216	247.5	188.62	311.5	188.474	771.5	193.126	9
45.5	113.717	239.5	113.999	250.5	114.242	424.5	114.676	378.5	114.941	1
1594.5	320.367	639.5	334.21	190	333.412	679.5	333.262	-288.5	315.796	18
-142.5	134.618	813.5	128.559	951.5	128.265	101.5	132.287	816.5	141.837	19
-533	181.434	695	178.238	817	177.637	555	177.702	622.5	184.711	16
1436.5	178.633	807	178.769	708.5	179.37	940	179.284	1262.5	180.079	X
3416.5	515.766	277.5	493.181	509.5	510.648	1497.5	523.132	2845.5	563.658	Y

## Sheet: -X
Rank_CT	SE_CT	Rank_GM	SE_GM	Rank_SA	SE_SA	Rank_MC	SE_MC	Rank_IC	SE_IC	Chromosome
-492.5	220.524	760.5	234.702	921.5	234.029	-1046.5	228.253	-512.5	234.8	15
1239.5	378.179	368.5	326.44	433	325.549	-0.5	321.624	-246	335.945	21
-1064	177.31	519.5	185.679	697	185.999	-891.5	184.395	-433.5	184.383	5
-673.5	149.153	365.5	151.453	342.5	151.407	-608.5	151.281	3.5	150.658	2
-648.5	157.195	351.5	163.874	292.5	164.094	-617.5	163.637	21.5	161.311	3
-291	161.339	591.5	160.454	559	160.324	-742	158.813	-475.5	161.196	12
-58	163.295	215	157.238	218.5	157.026	-327.5	157.076	-448.5	158.676	6
214.5	174.789	341.5	178.582	317.5	178.964	-361.5	179.642	-783.5	178.134	7
-529	198.992	158.5	193.823	193	193.858	-363.5	195.641	150	192.314	10
731.5	221.21	-219.5	212.592	-251.5	212.905	25.5	212.322	-249.5	212.579	20
1570.5	146.836	101.5	147.508	-54.5	147.608	614.5	148.119	-296.5	148.893	17
-1340.5	193.231	112	210.738	70.5	210.615	-659.5	207.719	647.5	207.712	4
-440	216.78	-175.5	213.057	-96.5	213.885	163.5	212.931	220.5	208.778	14
-69.5	285.124	-194.5	321.327	-221.5	321.448	-313.5	322.746	576.5	318.4	13
106.5	112.915	-269.5	114.085	-256.5	114.203	371.5	114.71	355.5	113.421	1
-200.5	210.973	-348.5	214.176	-178.5	213.561	-446.5	210.884	30.5	214.065	8
1287.5	137.392	-350	131.182	-457	130.886	887	129.622	-33.5	133.654	11
1406.5	240.329	-474.5	249.499	-530.5	248.979	1150.5	246.018	-149.5	250.814	22
807	181.285	-581.5	179.223	-740.5	178.905	889.5	176.941	244	182.408	16
323.5	191.509	-329.5	189.047	-266.5	188.76	386.5	187.382	-101.5	189.396	9
-1432	315.076	-646.5	335.052	-476.5	334.178	-411	329.592	1415.5	334.134	18
1408.5	134.237	-563.5	128.164	-655.5	127.976	934.5	128.447	230.5	130.731	19
4507.5	814.456	-649.5	1085.15	-700.5	1080.73	-246	1025.52	-1215.5	1115.2	X|Y
1531.5	505.463	-405.5	494.147	-543.5	497.927	1352.5	565.899	-319.5	535.173	Y
-696.5	180.785	-1084.5	177.835	-975.5	177.976	722	180.251	1090	178.816	X

## Sheet: -22q11.2
Rank_CT	SE_CT	Rank_GM	SE_GM	Rank_SA	SE_SA	Rank_MC	SE_MC	Rank_IC	SE_IC	CNV
-1093	479.556	-1043	467.12	-455	465.899	-1011.5	431.666	-1921	437.934	22q11.2

## Sheet: -11p13
Rank_CT	SE_CT	Rank_GM	SE_GM	Rank_SA	SE_SA	Rank_MC	SE_MC	Rank_IC	SE_IC	CNV
1768.5	409.221	-1886.5	449.79	-2123.5	443.747	3849.5	454.07	-340	414.758	11p13
