# Supplementary material for: Transcriptomic and cellular decoding of regional brain vulnerability to neurogenetic disorders
Source: Nat Commun. 2020 Jul 3;11:3358. doi: 10.1038/s41467-020-17051-5 (PMC7335069; doi:10.1038/s41467-020-17051-5)
Supplement: Supplementary file 7 — Supplementary Data 4 [file 41467_2020_17051_MOESM7_ESM.xlsx]

## Sheet: +X BP
GO term	Description	P-value	FDR q-value	Enrichment (N, B, n, b)	Rank
GO:0046165	alcohol biosynthetic process	1.84e-07	0.00241	3.33 (7854,65,944,26)	Top
GO:1901575	organic substance catabolic process	4.48e-07	0.00293	1.25 (7854,901,2573,369)	Top
GO:0009056	catabolic process	5.88e-07	0.00257	1.23 (7854,1036,2616,423)	Top
GO:1901617	organic hydroxy compound biosynthetic process	9.02e-07	0.00295	2.80 (7854,92,944,31)	Top
GO:0006614	SRP-dependent cotranslational protein targeting to membrane	2.27e-06	0.00594	2.20 (7854,43,2571,31)	Top
GO:1901566	organonitrogen compound biosynthetic process	3.23e-06	0.00706	1.33 (7854,492,2540,211)	Top
GO:0044248	cellular catabolic process	3.97e-06	0.00743	1.22 (7854,927,2616,378)	Top
GO:0050728	negative regulation of inflammatory response	5.3e-06	0.00867	2.39 (7854,60,1701,31)	Top
GO:0007154	cell communication	5.69e-06	0.00827	1.36 (7854,369,2647,169)	Top
GO:0007267	cell-cell signaling	6.71e-06	0.00878	1.47 (7854,221,2642,109)	Top
GO:0090175	regulation of establishment of planar polarity	7.05e-06	0.00839	2.01 (7854,78,2105,42)	Top
GO:0051050	positive regulation of transport	7.89e-06	0.00861	1.39 (7854,478,1923,163)	Top
GO:0032940	secretion by cell	7.95e-06	0.00801	1.42 (7854,481,1721,150)	Top
GO:0033238	regulation of cellular amine metabolic process	9.71e-06	0.00909	2.43 (7854,58,1614,29)	Top
GO:0031326	regulation of cellular biosynthetic process	5.71e-08	0.000748	1.17 (7854,1963,2469,723)	Bottom
GO:0051252	regulation of RNA metabolic process	1.8e-07	0.00118	1.18 (7854,1784,2469,660)	Bottom
GO:0009889	regulation of biosynthetic process	3.75e-07	0.00164	1.16 (7854,2002,2469,730)	Bottom
GO:0010556	regulation of macromolecule biosynthetic process	5.06e-07	0.00166	1.16 (7854,1890,2469,692)	Bottom
GO:0019219	regulation of nucleobase-containing compound metabolic process	5.14e-07	0.00135	1.16 (7854,1936,2469,707)	Bottom
GO:2000112	regulation of cellular macromolecule biosynthetic process	5.93e-07	0.00129	1.17 (7854,1838,2469,674)	Bottom
GO:1903506	regulation of nucleic acid-templated transcription	1.22e-06	0.00228	1.18 (7854,1635,2469,604)	Bottom
GO:2001141	regulation of RNA biosynthetic process	1.49e-06	0.00243	1.17 (7854,1637,2469,604)	Bottom
GO:0010468	regulation of gene expression	1.89e-06	0.00275	1.15 (7854,2110,2469,760)	Bottom
GO:0006355	regulation of transcription, DNA-templated	8.84e-06	0.0116	1.16 (7854,1607,2469,588)	Bottom

## Sheet: +X CC
GO term	Description	P-value	FDR q-value	Enrichment (N, B, n, b)	Rank
GO:0044421	extracellular region part	4.47e-13	7.74e-10	1.25 (7854,1472,2645,622)	Top
GO:0098978	glutamatergic synapse	1.05e-09	9.1e-07	1.78 (7854,212,2043,98)	Top
GO:0043230	extracellular organelle	1.39e-09	8.01e-07	1.26 (7854,1087,2645,461)	Top
GO:1903561	extracellular vesicle	1.39e-09	6.01e-07	1.26 (7854,1087,2645,461)	Top
GO:0070062	extracellular exosome	2.63e-09	9.12e-07	1.26 (7854,1075,2645,455)	Top
GO:0005886	plasma membrane	7.42e-09	2.14e-06	1.21 (7854,1721,2316,613)	Top
GO:0031982	vesicle	6.7e-08	1.66e-05	1.19 (7854,1612,2622,638)	Top
GO:0044425	membrane part	8.46e-08	1.83e-05	1.13 (7854,2609,2655,998)	Top
GO:0044456	synapse part	1.13e-07	2.18e-05	1.38 (7854,540,2259,215)	Top
GO:0097458	neuron part	1.51e-07	2.62e-05	1.44 (7854,940,1135,196)	Top
GO:0031226	intrinsic component of plasma membrane	2.22e-07	3.5e-05	1.67 (7854,542,956,110)	Top
GO:0045202	synapse	4.66e-07	6.73e-05	1.46 (7854,409,2043,155)	Top
GO:0044459	plasma membrane part	1.07e-06	0.000143	1.41 (7854,1125,965,195)	Top
GO:0044444	cytoplasmic part	1.14e-06	0.000142	1.07 (7854,4935,2476,1662)	Top
GO:0005887	integral component of plasma membrane	1.39e-06	0.000161	1.65 (7854,509,956,102)	Top
GO:0005615	extracellular space	4.11e-06	0.000445	1.34 (7854,438,2602,194)	Top
GO:0031224	intrinsic component of membrane	6.22e-06	0.000634	1.26 (7854,1815,1081,316)	Top

## Sheet: +Y BP
GO term	Description	P-value	FDR q-value	Enrichment (N, B, n, b)	Rank
GO:0022904	respiratory electron transport chain	3.47e-17	4.54e-13	3.22 (7854,61,1921,48)	Top
GO:0022900	electron transport chain	1.25e-13	8.22e-10	2.93 (7854,90,1521,51)	Top
GO:0006120	mitochondrial electron transport, NADH to ubiquinone	4.61e-13	2.01e-09	3.59 (7854,33,1921,29)	Top
GO:0010257	NADH dehydrogenase complex assembly	1.54e-12	5.04e-09	3.23 (7854,43,1921,34)	Top
GO:0032981	mitochondrial respiratory chain complex I assembly	1.54e-12	4.03e-09	3.23 (7854,43,1921,34)	Top
GO:0006091	generation of precursor metabolites and energy	2.29e-12	4.99e-09	2.86 (7854,203,743,55)	Top
GO:0033108	mitochondrial respiratory chain complex assembly	8.25e-11	1.54e-07	3.17 (7854,57,1521,35)	Top
GO:0015672	monovalent inorganic cation transport	1.96e-10	3.22e-07	2.82 (7854,174,751,47)	Top
GO:0006414	translational elongation	2.28e-10	3.32e-07	2.27 (7854,89,2142,55)	Top
GO:0070125	mitochondrial translational elongation	3.99e-09	5.23e-06	2.31 (7854,73,2142,46)	Top
GO:0098662	inorganic cation transmembrane transport	6.47e-09	7.7e-06	2.31 (7854,263,751,58)	Top
GO:0098655	cation transmembrane transport	6.9e-09	7.53e-06	2.83 (7854,280,417,42)	Top
GO:0070126	mitochondrial translational termination	7.71e-09	7.77e-06	2.28 (7854,74,2142,46)	Top
GO:0055114	oxidation-reduction process	1.01e-08	9.47e-06	1.94 (7854,463,743,85)	Top
GO:0098660	inorganic ion transmembrane transport	1.17e-08	1.03e-05	2.21 (7854,294,751,62)	Top
GO:0006415	translational termination	7.11e-08	5.82e-05	2.15 (7854,80,2142,47)	Top
GO:0006812	cation transport	1.25e-07	9.62e-05	2.25 (7854,362,521,54)	Top
GO:0009206	purine ribonucleoside triphosphate biosynthetic process	1.56e-07	0.000114	6.66 (7854,45,367,14)	Top
GO:0009145	purine nucleoside triphosphate biosynthetic process	2.14e-07	0.000147	6.51 (7854,46,367,14)	Top
GO:0055085	transmembrane transport	2.57e-07	0.000168	1.46 (7854,579,1622,174)	Top
GO:0045333	cellular respiration	3.23e-07	0.000201	4.67 (7854,39,733,17)	Top
GO:0009205	purine ribonucleoside triphosphate metabolic process	3.74e-07	0.000223	4.62 (7854,88,367,19)	Top
GO:0006119	oxidative phosphorylation	3.89e-07	0.000221	9.46 (7854,24,346,10)	Top
GO:0009201	ribonucleoside triphosphate biosynthetic process	5.25e-07	0.000286	6.11 (7854,49,367,14)	Top
GO:0043624	cellular protein complex disassembly	5.48e-07	0.000287	1.99 (7854,104,2010,53)	Top
GO:0099185	postsynaptic intermediate filament cytoskeleton organization	5.8e-07	0.000292	1,745.33 (7854,3,3,2)	Top
GO:0033693	neurofilament bundle assembly	6.15e-07	0.000298	140.25 (7854,3,56,3)	Top
GO:0046034	ATP metabolic process	7.86e-07	0.000368	5.19 (7854,66,367,16)	Top
GO:0009199	ribonucleoside triphosphate metabolic process	7.91e-07	0.000357	4.42 (7854,92,367,19)	Top
GO:0009167	purine ribonucleoside monophosphate metabolic process	8.52e-07	0.000372	4.39 (7854,90,378,19)	Top
GO:0009144	purine nucleoside triphosphate metabolic process	9.45e-07	0.000399	4.37 (7854,93,367,19)	Top
GO:0009126	purine nucleoside monophosphate metabolic process	1.02e-06	0.000417	4.34 (7854,91,378,19)	Top
GO:0006754	ATP biosynthetic process	1.33e-06	0.000529	6.76 (7854,38,367,12)	Top
GO:0071805	potassium ion transmembrane transport	1.33e-06	0.000513	9.67 (7854,70,116,10)	Top
GO:0071804	cellular potassium ion transport	1.33e-06	0.000498	9.67 (7854,70,116,10)	Top
GO:0034220	ion transmembrane transport	2.26e-06	0.000824	2.20 (7854,403,417,47)	Top
GO:0006518	peptide metabolic process	2.34e-06	0.000828	1.65 (7854,192,2011,81)	Top
GO:0006811	ion transport	2.38e-06	0.000822	1.81 (7854,573,567,75)	Top
GO:0009161	ribonucleoside monophosphate metabolic process	2.57e-06	0.000863	4.11 (7854,96,378,19)	Top
GO:0006813	potassium ion transport	3e-06	0.000982	8.91 (7854,76,116,10)	Top
GO:1902600	proton transmembrane transport	3.53e-06	0.00113	4.69 (7854,74,362,16)	Top
GO:0045110	intermediate filament bundle assembly	3.82e-06	0.00119	105.19 (7854,4,56,3)	Top
GO:0009060	aerobic respiration	4.91e-06	0.0015	4.97 (7854,28,733,13)	Top
GO:0009123	nucleoside monophosphate metabolic process	5.18e-06	0.00154	3.78 (7854,110,378,20)	Top
GO:0009142	nucleoside triphosphate biosynthetic process	5.23e-06	0.00152	5.17 (7854,58,367,14)	Top
GO:0060052	neurofilament cytoskeleton organization	6.86e-06	0.00195	872.67 (7854,6,3,2)	Top
GO:0009141	nucleoside triphosphate metabolic process	7.94e-06	0.00221	3.84 (7854,106,367,19)	Top

## Sheet: +Y CC
GO term	Description	P-value	FDR q-value	Enrichment (N, B, n, b)	Rank
GO:0098798	mitochondrial protein complex	3.31e-21	5.73e-18	2.32 (7854,177,2101,110)	Top
GO:0098803	respiratory chain complex	2.18e-18	1.89e-15	4.07 (7854,47,1603,39)	Top
GO:0098800	inner mitochondrial membrane protein complex	3.83e-17	2.21e-14	3.02 (7854,73,1921,54)	Top
GO:0005743	mitochondrial inner membrane	1.11e-15	4.8e-13	1.89 (7854,245,2310,136)	Top
GO:0019866	organelle inner membrane	1.07e-14	3.72e-12	1.76 (7854,272,2512,153)	Top
GO:0044429	mitochondrial part	4.19e-14	1.21e-11	1.73 (7854,630,1388,193)	Top
GO:0030964	NADH dehydrogenase complex	7.06e-14	1.75e-11	4.36 (7854,32,1521,27)	Top
GO:0045271	respiratory chain complex I	7.06e-14	1.53e-11	4.36 (7854,32,1521,27)	Top
GO:0005747	mitochondrial respiratory chain complex I	7.06e-14	1.36e-11	4.36 (7854,32,1521,27)	Top
GO:0031966	mitochondrial membrane	8.22e-14	1.42e-11	1.69 (7854,377,2190,178)	Top
GO:0044455	mitochondrial membrane part	1.59e-13	2.5e-11	2.62 (7854,122,1521,62)	Top
GO:0005739	mitochondrion	1.86e-10	2.69e-08	1.51 (7854,793,1393,213)	Top
GO:1990204	oxidoreductase complex	3.48e-10	4.63e-08	7.33 (7854,63,306,18)	Top
GO:0000315	organellar large ribosomal subunit	7.58e-08	9.37e-06	2.49 (7854,45,2247,32)	Top
GO:0005762	mitochondrial large ribosomal subunit	7.58e-08	8.75e-06	2.49 (7854,45,2247,32)	Top
GO:0044391	ribosomal subunit	1.41e-07	1.53e-05	1.99 (7854,114,2010,58)	Top
GO:0005883	neurofilament	3.73e-07	3.8e-05	80.14 (7854,7,56,4)	Top
GO:0070069	cytochrome complex	9.65e-07	9.29e-05	11.57 (7854,15,362,8)	Top
GO:0030424	axon	1.98e-06	0.000181	8.35 (7854,168,56,10)	Top
GO:0032809	neuronal cell body membrane	3.42e-06	0.000296	63.47 (7854,15,33,4)	Top
GO:0044298	cell body membrane	3.42e-06	0.000282	63.47 (7854,15,33,4)	Top

## Sheet: +21 BP
GO term	Description	P-value	FDR q-value	Enrichment (N, B, n, b)	Rank
GO:0030001	metal ion transport	1.76e-07	0.00231	3.17 (7854,284,262,30)	Top
GO:0006811	ion transport	2.9e-07	0.0019	2.13 (7854,573,374,58)	Top
GO:0006812	cation transport	1.13e-06	0.00494	2.52 (7854,362,327,38)	Top
GO:0034220	ion transmembrane transport	1.47e-06	0.00482	2.04 (7854,403,544,57)	Top
GO:0055085	transmembrane transport	2.45e-06	0.00642	2.10 (7854,579,336,52)	Top
GO:0006814	sodium ion transport	6.98e-06	0.0152	6.14 (7854,59,260,12)	Top
GO:0015672	monovalent inorganic cation transport	7.05e-06	0.0132	3.47 (7854,174,260,20)	Top
GO:0046165	alcohol biosynthetic process	5.34e-07	0.007	2.86 (7854,65,1227,29)	Bottom
GO:1901617	organic hydroxy compound biosynthetic process	2.71e-06	0.0177	2.49 (7854,92,1164,34)	Bottom
GO:0044283	small molecule biosynthetic process	3.39e-06	0.0148	1.69 (7854,312,1234,83)	Bottom
GO:0007154	cell communication	3.49e-06	0.0114	1.41 (7854,369,2312,153)	Bottom

## Sheet: +21 CC
GO term	Description	P-value	FDR q-value	Enrichment (N, B, n, b)	Rank
GO:0044421	extracellular region part	4.43e-09	7.67e-06	1.21 (7854,1472,2651,601)	Bottom
GO:0005886	plasma membrane	7.93e-09	6.86e-06	1.26 (7854,1721,1632,452)	Bottom
GO:0031226	intrinsic component of plasma membrane	1.02e-07	5.87e-05	1.62 (7854,542,1129,126)	Bottom
GO:0098978	glutamatergic synapse	2.3e-07	9.94e-05	1.56 (7854,212,2512,106)	Bottom
GO:0005887	integral component of plasma membrane	3.39e-07	0.000118	1.61 (7854,509,1129,118)	Bottom
GO:0044459	plasma membrane part	6.21e-07	0.000179	1.48 (7854,1125,769,163)	Bottom
GO:0045202	synapse	1.71e-06	0.000422	1.37 (7854,409,2519,180)	Bottom
GO:0097458	neuron part	3.18e-06	0.000689	1.36 (7854,940,1327,216)	Bottom
GO:0016021	integral component of membrane	3.7e-06	0.000713	1.29 (7854,1757,998,288)	Bottom
GO:0031224	intrinsic component of membrane	3.86e-06	0.000668	1.28 (7854,1815,998,296)	Bottom
GO:0044425	membrane part	5.36e-06	0.000844	1.12 (7854,2609,2390,892)	Bottom
GO:0043230	extracellular organelle	7.1e-06	0.00102	1.21 (7854,1087,2475,414)	Bottom
GO:1903561	extracellular vesicle	7.1e-06	0.000946	1.21 (7854,1087,2475,414)	Bottom
GO:0070062	extracellular exosome	9.58e-06	0.00119	1.21 (7854,1075,2475,409)	Bottom

## Sheet: -X BP
GO term	Description	P-value	FDR q-value	Enrichment (N, B, n, b)	Rank
GO:0018205	peptidyl-lysine modification	6.07e-07	0.00796	1.60 (7854,159,2649,86)	Top
GO:0051252	regulation of RNA metabolic process	2.74e-06	0.018	1.17 (7854,1784,2313,614)	Top
GO:0019219	regulation of nucleobase-containing compound metabolic process	3.94e-06	0.0172	1.16 (7854,1936,2313,660)	Top
GO:0031326	regulation of cellular biosynthetic process	4.42e-06	0.0145	1.16 (7854,1963,2313,668)	Top
GO:0023052	signaling	5.68e-09	7.44e-05	1.59 (7854,263,2364,126)	Bottom
GO:0007267	cell-cell signaling	2.24e-08	0.000147	1.62 (7854,221,2395,109)	Bottom
GO:0007154	cell communication	4.29e-08	0.000187	1.47 (7854,369,2364,163)	Bottom
GO:0046165	alcohol biosynthetic process	6.3e-07	0.00206	2.75 (7854,65,1318,30)	Bottom
GO:0007186	G protein-coupled receptor signaling pathway	8.14e-07	0.00213	2.10 (7854,271,746,54)	Bottom
GO:1901617	organic hydroxy compound biosynthetic process	1.58e-06	0.00344	2.40 (7854,92,1318,37)	Bottom
GO:0065008	regulation of biological quality	1.78e-06	0.00333	1.20 (7854,1786,1908,519)	Bottom
GO:0050808	synapse organization	1.87e-06	0.00306	1.77 (7854,106,2550,61)	Bottom
GO:0097164	ammonium ion metabolic process	1.9e-06	0.00276	2.04 (7854,79,2145,44)	Bottom
GO:0016054	organic acid catabolic process	2.26e-06	0.00296	1.73 (7854,146,2205,71)	Bottom
GO:0046395	carboxylic acid catabolic process	2.26e-06	0.00269	1.73 (7854,146,2205,71)	Bottom
GO:0051050	positive regulation of transport	2.39e-06	0.00261	1.39 (7854,478,2080,176)	Bottom
GO:0007264	small GTPase mediated signal transduction	2.48e-06	0.0025	1.57 (7854,164,2585,85)	Bottom
GO:0044281	small molecule metabolic process	3.08e-06	0.00288	1.28 (7854,885,1990,288)	Bottom
GO:0007165	signal transduction	3.38e-06	0.00295	1.15 (7854,2014,2400,708)	Bottom
GO:0006629	lipid metabolic process	5.75e-06	0.00471	1.41 (7854,539,1711,165)	Bottom
GO:1905114	cell surface receptor signaling pathway involved in cell-cell signaling	5.86e-06	0.00451	1.64 (7854,199,1904,79)	Bottom
GO:1901566	organonitrogen compound biosynthetic process	6.84e-06	0.00497	1.31 (7854,492,2577,212)	Bottom
GO:1901615	organic hydroxy compound metabolic process	8.28e-06	0.00571	1.89 (7854,193,1187,55)	Bottom
GO:0022603	regulation of anatomical structure morphogenesis	9.35e-06	0.00612	1.30 (7854,556,2469,227)	Bottom
GO:0016055	Wnt signaling pathway	9.65e-06	0.00602	1.63 (7854,195,1904,77)	Bottom
GO:0044283	small molecule biosynthetic process	9.81e-06	0.00584	1.63 (7854,312,1329,86)	Bottom

## Sheet: -X CC
GO term	Description	P-value	FDR q-value	Enrichment (N, B, n, b)	Rank
GO:0044421	extracellular region part	1.05e-13	1.83e-10	1.28 (7854,1472,2398,576)	Bottom
GO:0005886	plasma membrane	1.51e-12	1.31e-09	1.24 (7854,1721,2401,654)	Bottom
GO:0097458	neuron part	1.85e-10	1.07e-07	1.41 (7854,940,1703,287)	Bottom
GO:0098978	glutamatergic synapse	2.17e-10	9.38e-08	1.80 (7854,212,2053,100)	Bottom
GO:0043230	extracellular organelle	6.24e-10	2.16e-07	1.30 (7854,1087,2260,406)	Bottom
GO:1903561	extracellular vesicle	6.24e-10	1.8e-07	1.30 (7854,1087,2260,406)	Bottom
GO:0070062	extracellular exosome	6.49e-10	1.61e-07	1.30 (7854,1075,2260,402)	Bottom
GO:0031982	vesicle	9.56e-10	2.07e-07	1.22 (7854,1612,2396,601)	Bottom
GO:0045202	synapse	2.91e-09	5.61e-07	1.48 (7854,409,2332,180)	Bottom
GO:0044456	synapse part	5.7e-09	9.87e-07	1.43 (7854,540,2190,215)	Bottom
GO:0044459	plasma membrane part	1.06e-08	1.67e-06	1.63 (7854,1125,605,141)	Bottom
GO:0044425	membrane part	1.62e-08	2.33e-06	1.26 (7854,2609,1014,424)	Bottom
GO:0009986	cell surface	1.45e-07	1.93e-05	1.54 (7854,258,2396,121)	Bottom
GO:0031226	intrinsic component of plasma membrane	2.72e-07	3.36e-05	1.88 (7854,542,601,78)	Bottom
GO:0120038	plasma membrane bounded cell projection part	2.79e-07	3.22e-05	1.46 (7854,730,1314,178)	Bottom
GO:0044463	cell projection part	2.79e-07	3.02e-05	1.46 (7854,730,1314,178)	Bottom
GO:0031224	intrinsic component of membrane	5.49e-07	5.59e-05	1.30 (7854,1815,1010,304)	Bottom
GO:0016020	membrane	9.71e-07	9.34e-05	1.09 (7854,3603,2654,1331)	Bottom
GO:0016021	integral component of membrane	1.77e-06	0.000161	1.30 (7854,1757,1010,293)	Bottom
GO:0005887	integral component of plasma membrane	1.93e-06	0.000167	1.85 (7854,509,601,72)	Bottom
GO:0043005	neuron projection	2.97e-06	0.000245	1.47 (7854,526,1488,146)	Bottom
GO:0005576	extracellular region	3.84e-06	0.000302	1.30 (7854,580,2473,238)	Bottom
GO:0033267	axon part	4.15e-06	0.000313	1.54 (7854,233,2195,100)	Bottom
GO:0005615	extracellular space	5.7e-06	0.000412	1.34 (7854,438,2494,187)	Bottom

## Sheet: -22q11 BP
GO term	Description	P-value	FDR q-value	Enrichment (N, B, n, b)	Rank
GO:0098655	cation transmembrane transport	1.77e-09	2.31e-05	2.74 (7854,280,482,47)	Top
GO:0098662	inorganic cation transmembrane transport	2.19e-09	1.43e-05	2.79 (7854,263,482,45)	Top
GO:0006812	cation transport	4.24e-09	1.85e-05	2.32 (7854,362,560,60)	Top
GO:0098660	inorganic ion transmembrane transport	9.7e-09	3.18e-05	2.60 (7854,294,482,47)	Top
GO:0034220	ion transmembrane transport	1.46e-08	3.82e-05	2.08 (7854,403,665,71)	Top
GO:0015672	monovalent inorganic cation transport	1.74e-08	3.8e-05	3.04 (7854,174,519,35)	Top
GO:0030001	metal ion transport	4.44e-08	8.32e-05	2.42 (7854,284,560,49)	Top
GO:0006811	ion transport	2.85e-07	0.000467	1.64 (7854,573,962,115)	Top
GO:0006813	potassium ion transport	2.46e-06	0.00358	6.93 (7854,76,179,12)	Top
GO:0055085	transmembrane transport	3.2e-06	0.0042	1.72 (7854,579,669,85)	Top
GO:0006814	sodium ion transport	7.98e-06	0.0095	3.14 (7854,59,934,22)	Top
GO:0071805	potassium ion transmembrane transport	8.28e-06	0.00903	6.89 (7854,70,179,11)	Top
GO:0071804	cellular potassium ion transport	8.28e-06	0.00834	6.89 (7854,70,179,11)	Top
GO:0048856	anatomical structure development	1.39e-07	0.00182	1.33 (7854,1451,1201,295)	Bottom
GO:0023052	signaling	2.56e-07	0.00168	1.53 (7854,263,2341,120)	Bottom
GO:0032502	developmental process	6.28e-07	0.00274	1.24 (7854,2176,1190,409)	Bottom
GO:0007154	cell communication	1.12e-06	0.00367	1.43 (7854,369,2295,154)	Bottom
GO:0007267	cell-cell signaling	1.16e-06	0.00303	1.78 (7854,221,1456,73)	Bottom
GO:0007264	small GTPase mediated signal transduction	5.43e-06	0.0118	1.70 (7854,164,1911,68)	Bottom
GO:0003008	system process	9.81e-06	0.0183	1.76 (7854,515,632,73)	Bottom

## Sheet: -22q11 CC
GO term	Description	P-value	FDR q-value	Enrichment (N, B, n, b)	Rank
GO:0030424	axon	8.08e-06	0.014	9.84 (7854,168,38,8)	Top
GO:0005886	plasma membrane	2.73e-11	4.73e-08	1.27 (7854,1721,1919,534)	Bottom
GO:0044459	plasma membrane part	2.75e-09	2.38e-06	1.32 (7854,1125,1919,362)	Bottom
GO:0098978	glutamatergic synapse	1.7e-07	9.81e-05	1.66 (7854,212,2103,94)	Bottom
GO:0005887	integral component of plasma membrane	4.51e-07	0.000195	1.52 (7854,509,1444,142)	Bottom
GO:0031226	intrinsic component of plasma membrane	5.59e-07	0.000194	1.50 (7854,542,1444,149)	Bottom
GO:0045202	synapse	7.04e-07	0.000203	1.46 (7854,409,2003,152)	Bottom
GO:0044421	extracellular region part	1.16e-06	0.000288	1.19 (7854,1472,2350,526)	Bottom
GO:0120038	plasma membrane bounded cell projection part	1.38e-06	0.000299	1.42 (7854,730,1389,183)	Bottom
GO:0044463	cell projection part	1.38e-06	0.000266	1.42 (7854,730,1389,183)	Bottom
GO:0097458	neuron part	1.51e-06	0.000262	1.43 (7854,940,1060,181)	Bottom
GO:0009986	cell surface	1.52e-06	0.000239	1.58 (7854,258,1923,100)	Bottom
GO:0044456	synapse part	5.87e-06	0.000847	1.47 (7854,540,1377,139)	Bottom
GO:0005912	adherens junction	6.42e-06	0.000855	1.43 (7854,341,2188,136)	Bottom

[truncated: 2 more sheets: -11p13 BP, -11p13 CC]
