# Supplementary material for: Transcriptomic and cellular decoding of regional brain vulnerability to neurogenetic disorders
Source: Nat Commun. 2020 Jul 3;11:3358. doi: 10.1038/s41467-020-17051-5 (PMC7335069; doi:10.1038/s41467-020-17051-5)
Supplement: Supplementary file 8 — Supplementary Data 5 [file 41467_2020_17051_MOESM8_ESM.xlsx]

## Sheet: Sheet1
Type	Paper	Cluster	Class	Genes
Ast	Lake	2	Astro	SLC1A2	GPC5	ADGRV1	RNF219-AS1	ZNF98	SLC1A3	HPSE2	FGFR3	COL5A3	ATP1A2	CST3	NKAIN3	PITPNC1	RYR3	GLUL	GJA1	SLC4A4	MMD2	PAMR1	MSI2	NHSL1	C1orf61	PREX2	RGS20	HIF3A	NDRG2	SFXN5	MT3	ACSS1	BMPR1B	TNIK	AHCYL2	GPM6A	NPAS3	FBXL7	CTNNA2	CDH20	ZNRF3	PARD3B	NCAN	GLIS3	ACOT11	ARHGAP24	CLU	MACF1	NTM
End	Lake	2	Endo	ABCB1	FLT1	CLDN5	ATP10A	EPAS1	HERC2P3	B2M	MECOM	ABCG2	HLA-B	HLA-E	A2M	SLC2A1	IGFBP7	ITM2A	DUSP1	SLC39A10	UTRN	GPCPD1	COBLL1	PTPRB	PTPRG	EBF1	SYNE2	PPFIBP1	RBMS3	TMSB10	ST6GAL1	ESYT2	TACC1	ST6GALNAC3	NEAT1	ARL15	CALD1	SPTBN1	LHFP	IGF1R	DLC1	GALNT18	RUNDC3B	TJP1	DOCK9	MYRIP	HSP90AA1	NR3C2	PCCA
Ex1	Lake	3	Neuro-Ex	CBLN2	ENC1	AC011288.2	TESPA1	RP11-314P15.2	LRRTM4	LINC01378	PDZD2	FAM19A1	HS6ST3	LINC00507	LINC01250	DGKB	RP11-191L9.4	HPCAL1	MLIP	R3HDM1	RGS6	NGEF	LDB2	CHRM3	SORBS2	NRGN	ADGRL2	CUX2	CAMK2N1	KCNIP4	CAMK2A	ARPP19	SERPINE2	CACNG3	CHN1	PCDH7	KCTD16	ST6GALNAC5	ATRNL1	KALRN	PHACTR1	ERICH1-AS1	LINC01122	KCNQ5	ASIC2	ATP2B1	FLRT2	AC007563.5	PRKCB
Ex2	Lake	3	Neuro-Ex	KCNIP4	CNTNAP2	PTPRD	COL5A2	DPP10	IQCJ-SCHIP1	AJ006998.2	FAM19A1	PTPRT	LRRTM4	LDB2	KHDRBS2	UNC5D	ST6GALNAC5	SNTG1	RP11-420N3.3	GRM7	ADGRB3	DCC	AGBL4	CSMD1	PTPRK	AC011288.2	RGS7	LRRC4C	DLG2	KCNB2	SYT1	TRHDE	RALYL	LAMA2	KCNH7	HS6ST3	NTNG1	LINGO2	KCNQ5	NRG3	MGAT4C	R3HDM1	PDE4D	ATRNL1	ANO3	CNTN3	KHDRBS3	NKAIN2	ZNF804B
Ex3a	Lake	3	Neuro-Ex	KCNIP4	PTPRD	PLCB1	FAM19A1	IQCJ-SCHIP1	CSMD1	TENM2	ATRNL1	LDB2	LINGO2	COL5A2	PHACTR1	POU6F2	RP11-594C13.1	SLC38A11	LRFN5	GRM7	NRG3	FAM19A2	HS6ST3	KALRN	KHDRBS2	LRRTM4	CUX2	RP11-191L9.4	DCC	RORB	R3HDM1	GLIS3	CNTNAP2	RGS7	STXBP5L	NTNG1	SNHG14	RBFOX1	KCTD16	KCNQ5	SNTG1	FMN1	ASIC2	CNTN5	MEG3	AGBL4	TESPA1	TMEM132D	ERICH1-AS1
Ex3b	Lake	3	Neuro-Ex	NRGN	RORB	OLFM1	CHN1	POU6F2	SNAP25	PTPRD	RP11-767I20.1	NEFM	PDP1	ATP2B2	NEFL	TENM2	FAM19A2	LMO4	CNTN5	FAM19A1	CALM1	CHGA	MEF2C	NTNG1	CPNE4	CCK	CAMK2A	PTPRT	CUX2	KALRN	STMN1	NCDN	PLCB1	LINGO2	TUBA1B	CABP1	ATP1A1	SCN1B	GRIN2A	HTR2A	BRINP1	EIF4A2	LINC00657	SPARCL1	YWHAG	ARPP21	PEBP1	GABRA1	TSC22D1
Ex3c	Lake	3	Neuro-Ex	NEFM	NRGN	SNAP25	NEFL	MAP1B	YWHAG	OLFM1	VSNL1	CHN1	NCDN	CALM1	TUBA1B	CALM3	LMO4	THY1	PEBP1	ATP1B1	ENC1	TSPAN7	RGS4	LINC00657	NPTN	BASP1	TSPYL1	ENO2	CKB	BEX1	ATP1A1	APP	PDP1	HSP90AB1	SPARCL1	PRNP	CCK	CREG2	YWHAH	CLSTN1	CHGA	GAPDH	TMSB10	NSF	RTN4	STMN2	PSAP	SLC17A7	YWHAB
Ex3d	Lake	3	Neuro-Ex	CNTN5	LRRC4C	NTNG1	TENM2	RORB	PTPRD	GABRG3	SNTG1	POU6F2	PLEKHH2	CTC-340A15.2	PHACTR2	CPNE4	CNTNAP5	RORA	CTC-535M15.2	KCNIP4	TRPC3	ADAMTS17	BRINP3	FAM19A2	CSMD2	CUX1	FAM189A1	VAV3	NLGN1	HS6ST2	RP11-420N3.3	HTR2A	PRKG1	KCNIP1	PLAGL1	MAST4	EYA4	PTPRT	IQCJ-SCHIP1	RYR3	SLC2A13	SPARCL1	NRGN	ZNF385B	SPON1	THSD7A	CUX2	RAB3B	RIMS2
Ex3e	Lake	3	Neuro-Ex	NRGN	TUBA1B	UCHL1	OLFM1	NEFL	TMSB4X	TMSB10	CHN1	ENC1	CCK	CALM1	SLC17A7	ARPP19	RTN1	YWHAH	MAP1B	FTH1	SNAP25	CALM3	VSNL1	NEFM	LMO4	BEX1	TUBB2A	PRNP	GAPDH	TUBA1A	STMN1	NGFRAP1	HSP90AA1	ALDOA	SEPW1	RTN3	THY1	HSP90AB1	YWHAG	RGS4	DYNLL1	SPARCL1	ENO2	ACTG1	CREG2	NDUFA4	MTCH1	PEBP1	HSPA8
Ex4	Lake	3	Neuro-Ex	TSHZ2	RORB	IL1RAPL2	DCC	SLC22A10	RP11-475O6.1	SCHLAP1	POU6F2	FOXP2	LMO4	TOX	OLFM1	KHDRBS2	PTPRD	IQCJ-SCHIP1	CNTN5	FAM19A2	NRGN	SLC38A11	SYT1	TRHDE	RALYL	KHDRBS3	CTC-535M15.2	RARB	FSTL4	LDB2	SNTG1	MSC-AS1	CTC-340A15.2	TENM2	UNC5D	CHN1	SLC17A7	SORCS1	OPCML	CPNE4	SLC44A5	KCNH5	MEF2C	RP11-191L9.4	SPARCL1	GABRG3	GRM7	CCK	NELL2
Ex5a	Lake	3	Neuro-Ex	PCP4	TMSB10	SYT1	CLSTN2	CTC-340A15.2	SNAP25	CPNE4	CTC-535M15.2	LRRK1	HS3ST4	RORB	PHACTR1	IPCEF1	CADPS2	RXFP1	CNTN5	VSNL1	KCNIP4	DPP10	OLFM1	HS3ST2	CHN1	KCNQ5	PTPRT	NCALD	NEFL	FOXP2	SLC17A7	EPHA3	DIRAS2	PTPRD	TUBA1B	PCDH7	PDE1C	BASP1	CDK14	CHGA	KCNT2	KHDRBS3	STMN2	SV2B	NRGN	FMN1	NRG1	STMN1	STX1A
Ex5b	Lake	3	Neuro-Ex	LRP1B	CTNNA2	KCNIP4	PTPRD	RXFP1	DPP10	SYT1	PDZRN4	NRG1	AC114765.1	PDE4D	CLSTN2	PHACTR1	KCNQ5	HS3ST2	IL1RAPL2	OPCML	AC067956.1	RALYL	MEG3	AGBL4	RYR2	KCNH7	LDB2	PEX5L	POU6F2	STXBP5L	KHDRBS3	CSMD1	KALRN	KHDRBS2	TMSB10	FSTL4	ZNF804B	CCSER1	NKAIN2	NRG3	ATRNL1	SLIT1	NELL2	CPNE4	RP1-34H18.1	MIR137HG	DSCAM	RBFOX1	RP11-586K2.1
Ex6a	Lake	3	Neuro-Ex	HTR2C	IFNG-AS1	ASIC2	NPSR1-AS1	TSHZ2	RP11-420N3.3	ROBO3	DPP10	ITGA8	ZNF385D	HS3ST4	PCP4	CRYM	TMEM155	LRP1B	LHFPL3	KCNT2	SEMA5B	GRM8	DIRAS2	MDGA2	SORCS2	OLFM3	MEG3	PRR16	TLE4	GRIP1	TLL1	KCNIP1	FGFR1	TRHDE	CHRM2	CPNE4	LUZP2	ANKRD20A5P	BCL11B	GHR	KIAA1456	SEMA3E	CNTNAP2	CDH8	DAB1	KCNB2	COL11A1	TOX	SLC24A2
Ex6b	Lake	3	Neuro-Ex	HS3ST4	SEMA3E	ASIC2	KIAA1217	DPP10	LRP1B	PTPRD	MDGA2	EGFEM1P	ROBO2	DLC1	SLC8A1	RALYL	PDZRN4	TLE4	CSMD1	MEG3	CLSTN2	RYR3	FOXP2	RXFP1	MCTP1	RYR2	PHACTR1	RP11-586K2.1	LRRTM4	TMEFF2	SLC35F1	NRG3	SLIT1	TRPM3	CADPS	SYNPO2	OLFM3	SYT1	PDE4D	NRG1	ARPP21	CELF2	NKAIN2	LUZP2	FRMPD4	KALRN	EPHA5	DLG2	GRIK3
Ex8	Lake	3	Neuro-Ex	ZNF804B	KCNIP4	POSTN	RGS12	MCTP2	NRG1	SORBS2	KCTD16	ERC2	NTNG2	FRAS1	LSAMP	RP11-384F7.2	HS3ST4	CADPS	GALNT14	CLSTN2	THEMIS	SYT1	PDZRN4	NWD2	TMEM132D	HPSE2	NR4A2	EGFEM1P	TENM4	GNG2	SOX5	ATP8B1	SEMA6D	SYNPR	IQCJ-SCHIP1	DLG2	RIMS2	RIT2	CDH12	SLIT1	PDE1A	RBFOX1	RXFP1	CSMD1	MAGI3	PCDH9	PCSK2	TESC	TRPC5
In1a	Lake	3	Neuro-In	CCK	CNR1	CXCL14	ADARB2	CRH	GALNTL6	CNTN5	ROBO2	RP11-123O10.4	CHRNA7	NPAS3	RGS12	RBMS3	WIF1	RELN	NR2F2-AS1	IL1RAPL2	NECAB2	DLX6-AS1	GRIP1	GRIK2	SORCS3	ROBO1	PLCXD3	AP1S2	GRIK1	SHISA9	TIMP2	ARL4C	ZNF385D	NPAS1	ADRA1A	MYO16	CNTNAP2	PLS3	IGF1	GABRA1	GAD1	SGOL1-AS1	KIAA1211	SYNPR	PID1	SCG2	KCNIP1	AC074363.1	SEMA6D
In1b	Lake	3	Neuro-In	CXCL14	ADARB2	CNTN5	SGOL1-AS1	CNR1	RGS12	PRELID2	C8orf34	GALNTL6	GRIK2	THSD7B	ERBB4	CNTNAP2	NR2F2-AS1	NR2F2	FSTL5	GRIK1	SCG2	PLD5	ADRA1A	INPP4B	SYNPR	THSD7A	SDK1	CHRNA7	NCAM2	CDH9	DAB1	DLX6-AS1	CTC-806A22.1	CCK	EGFR	CNTNAP4	RP11-58C22.1	NPAS3	L3MBTL4	COL21A1	GAD2	DOCK10	SHISA9	MIR4300HG	GAD1	SORCS1	ADAMTS9-AS2	CHST11	DNER
In1c	Lake	3	Neuro-In	TAC3	VIP	ADARB2	SYNPR	DLX6-AS1	GALNTL6	ROBO2	CXCL14	CALB2	RGS12	SCG2	ERBB4	CRH	CNR1	C8orf34	EGFEM1P	DLX1	SLC24A3	ARL4C	CCK	KCNT2	THSD7A	GAD1	SNTG1	CNTNAP2	IGF1	LRP1B	PWRN1	VWC2L	PLD5	MIR325HG	PCP4	GRM7	ROBO1	GNAS	LINC01322	SOBP	SNHG14	DSCAM	GRIA1	GABRG3	PTPRE	MEG3	TCF4	NPAS3	WBSCR17
In2	Lake	3	Neuro-In	GALNTL6	ADARB2	CXCL14	NR2F2-AS1	RGS12	KCNT2	DLX6-AS1	NR2F2	CNTNAP4	CNR1	ALCAM	ROBO2	COL21A1	MIR325HG	SYNPR	CDH9	NPAS3	ZMAT4	KIT	ROBO1	ADRA1A	CALB2	LRRC39	NRXN3	LINC01197	RP11-58C22.1	IGF1	ERBB4	ENTPD3	PLD5	PCDH10	CSMD3	CHRNA7	KCNIP1	RP11-69I8.3	INPP4B	CRH	SHISA6	NEAT1	RP11-436D23.1	DPP6	LRP1B	ARL4C	AFAP1	CSMD1	CNTNAP2
In3	Lake	3	Neuro-In	THSD7A	GALNTL6	ADARB2	ERBB4	CNTNAP2	CXCL14	DLX6-AS1	RGS12	SYNPR	ROBO2	CSMD1	SLC24A3	ROBO1	SHISA8	PLD5	HTR1E	SDK1	PLCE1	MIR325HG	L3MBTL4	KCNT2	CDH13	NR2F2-AS1	GRM7	SNHG14	RERG	PROX1	MIR4300HG	MEG3	ZMAT4	FRMD4A	SEZ6	LRRC4C	COL21A1	ZNF804A	EGFR	ENTPD3	SLC6A1	C8orf34	CNTN4	RYR3	PLXNA4	ADRA1A	ARL4C	DSCAM	MTUS2
In4a	Lake	3	Neuro-In	RELN	CXCL14	ADARB2	GAD2	INPP4B	SGOL1-AS1	DLX6-AS1	ERBB4	CNTNAP2	FRAS1	SV2C	SLC6A1	HS3ST5	DNER	CNTN5	GALNTL6	FREM1	ROBO2	EGFR	RP11-123O10.4	GRIK2	COL5A2	SGCZ	MGAT4C	PTPRM	C8orf34	DOCK10	GRIK1	KCNC2	ADRA1A	PTPRT	FGF13	FSTL5	MYO16	FAT1	DAB1	NCAM2	GRIP1	TOX3	SCG2	KAZN	ALK	PCDH15	FGF14	SPOCK3	PLD5
In4b	Lake	3	Neuro-In	FGF13	KIT	PRELID2	ADARB2	GAD2	PTCHD4	SLC6A1	SGCZ	RP11-123O10.4	CTC-806A22.1	GRIK1	PTPRT	DNER	EYA4	SV2C	MYO16	MGAT4C	DLX6-AS1	ALK	GRIN3A	LAMP5	CDH13	FBXL7	NXPH1	PKP2	TACR1	GRIN2A	BCL11B	NRIP3	GRIP1	SPHKAP	KCNIP1	RAB3C	NXPH2	KCNAB1	TMEM132D	TRPC3	TOX2	NTNG1	RBMS3	KIAA1211	KCNC2	PTPRM	GAD1	LUZP2	DGKD
In6a	Lake	3	Neuro-In	CNTN5	DPP10	ZNF385D	CA8	ALK	SDK1	ERBB4	THSD7A	CRH	PVALB	SLC9A9	CNTNAP2	TMEM132D	RP11-420N3.3	LHFPL3	KCNAB1	ZNF804A	HPSE2	LRRC4C	SLC6A1	TRPS1	VWC2	PLCXD3	SPARCL1	MYO16	ANK1	RP11-123O10.4	RORA	FRMPD4	ZNF536	TMEM132C	DNER	DLX6-AS1	DLGAP1	GRIA1	GABRG3	FGF13	FSTL5	MDGA2	TMTC1	GULP1	TENM4	ADAMTS17	KIAA1211	FAM19A2	SNHG14
In6b	Lake	3	Neuro-In	ERBB4	DPP10	BTBD11	NXPH1	GAD1	KCNC2	ZNF804A	TAC1	SLIT2	KCNAB1	TMEM132C	RP11-123O10.4	KIAA1217	PTPRM	GAD2	CNTNAP2	SOX6	ZNF385D	FGF12	DLGAP1	ADAMTS17	SDK1	SPARCL1	MYO16	PVALB	SLC9A9	VWC2	GRIP1	TENM3	SPOCK3	SLC6A1	SNHG14	ANK1	SNRPN	CNTN5	KLHL5	KAZN	AC010127.3	RBMS3	RP11-444D3.1	TENM1	ZMAT4	NHS	CPLX1	EPHA6	ELAVL2
In7	Lake	3	Neuro-In	GRIK1	SGCZ	ROBO2	SST	CDH12	NPY	NCAM2	CALB1	CBLN4	NXPH1	PENK	DAB1	GRID2	KIRREL3	ZNF385D	KIAA1217	TENM3	RP11-123O10.4	PTPRM	XKR4	SOX6	GAD1	COL25A1	SLC24A3	SYNPR	SPOCK3	VWC2	KCNIP1	KIF26B	SNHG14	GRIK3	NETO2	TOX2	NRXN3	ANKRD55	DLGAP1	LRP8	FSTL5	COL19A1	PTPRT	CADPS	KLF3-AS1	GRIP1	BACH1	THSD7A	RASGRF2
In8	Lake	3	Neuro-In	GRIK1	SST	ROBO2	SYNPR	NXPH1	KIAA1217	RP11-123O10.4	ROBO1	SPOCK3	CNTNAP2	PCDH15	XKR4	MAFB	GRIN3A	CDH13	GRIK3	SOX6	SHISA6	NRXN3	GAD1	COL25A1	TENM3	KIF26B	GRIP1	GRIK2	MAF	PCDH11X	MGAT4C	ELAVL2	RAB3B	SPARCL1	PLCH1	DLGAP1	CDH9	ST6GALNAC5	PTPRM	ASTN2	STXBP6	SNHG14	LRP8	RBFOX1	RBMS3	ADCY2	DAB1	EPHB6	TIMP2
Mic	Lake	2	Micro	APBB1IP	DOCK8	C10orf11	ST6GAL1	PLXDC2	ADAM28	C3	ITPR2	DOCK4	P2RY12	INPP5D	TBXAS1	SYNDIG1	FYB	ARHGAP24	AOAH	RASGEF1C	SLCO2B1	CSF1R	ARHGAP22	ATP8B4	RP11-480C22.1	SFMBT2	CH17-437K3.1	MEF2A	FRMD4A	NAV3	CYFIP1	SRGAP2	SORL1	HS3ST4	SLC9A9	KCNQ3	ST6GALNAC3	ANKRD44	DIAPH2	MEF2C	TBC1D22A	PRPF38B	EPB41L2	LDLRAD4	FCHSD2	ELMO1	MAML3	MBNL1	ABR
Oli	Lake	1	Oligo	PLP1	MOBP	ST18	RNF220	CTNNA3	MBP	TF	CLDN11	SLC44A1	SLC5A11	TMEM144	CERCAM	FRMD4B	LINC00609	DOCK5	ENPP2	CNDP1	PIP4K2A	KCNH8	QKI	LINC01608	PLEKHH1	CARNS1	SCD	CNP	DOCK10	MOG	CNTN2	C10orf90	PDE8A	SHTN1	AC012593.1	SHROOM4	TMTC2	PHLPP1	DPYD	EDIL3	COL4A5	NCKAP5	CLMN	BCAS1	PLCL1	PXK	PTGDS	MAN2A1	PLD1
OPC	Lake	2	OPC	LHFPL3	PCDH15	TNR	PTPRZ1	RP4-668E10.4	VCAN	SEMA5A	LUZP2	XYLT1	EPN2	CHST11	SOX6	DSCAM	BCAN	COL9A1	SMOC1	LRRC4C	KIF13A	MMP16	SLC35F1	OPCML	AGAP1	PLPPR1	SCD5	LINC00511	CA10	NAV1	MEGF11	SEZ6L	OPHN1	OLIG1	LRP1B	SOX2-OT	NLGN1	ZEB1	MAML2	NTM	KAZN	DPP6	COL11A1	NOVA1	TAOK3	NKAIN3	CASK	NXPH1	PDZD2
Per	Lake	2	Per	ATP1A2	DLC1	ITIH5	SLC19A1	SLC6A12	LAMA2	COLEC12	RBMS3	DCN	HIGD1B	NOTCH3	EBF1	IGFBP7	EPAS1	PDGFRB	COBLL1	SLC6A1	CALD1	EPS8	UTRN	SLC20A2	NR2F2-AS1	MYO1B	GRM8	SLC38A11	TXNIP	CYTH3	PARD3	B2M	ZEB1	LHFP	PRKG1	PTN	RP11-649A16.1	PDE7B	ARHGAP29	PDE8B	UACA	GPC5	ADAMTS9-AS2	RORA	TJP1	PTPRK	GRM3	PTEN	PTPRG
exPFC1	Habib	3	Neuro-Ex	MIAT	MEG3	R3HDM1	FBXW7	GAP43	SYT1	CABP1	CHN1	NRGN	ARPP21	DGCR5	LMO4	PRKCB	RIMS2	MEF2C	LINC00966	ATP2B1	TRIM9	EPHB6	AHI1	GRIA2	BDP1	PCLO	VSNL1	UNC80	SNHG14	FAM153B	LL22NC03-2H8.5	SCN2A	PIK3R1	LINC00632	SYTL2	TTC3	NECAB1	KALRN	MAN1A2	CKMT1B	MPHOSPH8	PLEKHA5	CAMK2A	SYP	CHD5	DLGAP2	LINC00599	SCN3A	SYT7
exPFC2	Habib	3	Neuro-Ex	CABP11	NRCAM1	CHN11	RIMS21	R3HDM11	NRGN1	FBXW71	PRKCB1	ARPP211	LINC009661	MEF2C1	EVL1	KALRN1	MIAT1	LINC006321	CADPS	CELF21	ROCK21	NIN	GAP431	PWAR61	NECAB11	SCN2A1	ANKRD321	PLEKHA11	LINC005991	UNC801	TRIM91	PIK3R11	EPHB61	PLEKHA51	FAM153B1	CKMT1B1	DLGAP21	GRIA31	SYT11	MEG31	DGCR51	BDP11	ENC11	ATP2B11	SRRM31	RYR21	MPHOSPH81	MAP21	AHI11
GABA1	Habib	3	Neuro-In	TAC1	GAD1	GAD2	GRIK1	ZNF385D	ERBB4	SLC6A1	KCNC2	KCNAB3	AHI12	PCLO3	SYT14	GRIP2	SNHG144	PTPRM	SPARCL12	SLIT2	PEG3	SOX6	MEF2C4	DLX6-AS1	RP5-1024G6.8	ANKRD26	MAF	ARL4C	SATB11	MIAT3	UPP1	RAB3IP	ELAVL2	TIMP2	SV2A	ATP1B11	KCNC1	TAOK3	XKR4	AAK1	GABRB21	CKMT1B2	TCF41	THSD7A	SLC4A10	SRRM34	SCN1A	EPHB62	REV3L
GABA2	Habib	3	Neuro-In	CXCL14	DLX6-AS11	RGS12	CCK	SCG2	CNR1	ARL4C1	SLC6A11	VIP	FXYD61	ERBB41	GAD21	GAD11	KIT	RELN	DNER	SYT15	GABRB22	IGF1	GABRA11	SYNPR	GNAS1	ATP1B12	AP1S2	THSD7A1	TCF42	NSG2	SPOCK2	GRIK11	GABBR2	VSTM2A	ZNF385D1	SEZ6L2	PEG31	ATCAY1	RAB3C	SNHG145	RTN11	NRXN31	SERINC1	GRIK21	REV3L1	NRIP31	SV2A1	CNTNAP2	ROBO2
ASC1	Habib	2	Astro	SLC1A2	SLC1A3	COL5A3	MACF12	ATP1A2	NBPF10	SLC14A1	GPR98	FGFR3	PRODH	DTNA	TPD52L1	DST2	ETNPPL	HIF3A	RYR31	AQP4	GJA1	CLU2	NEAT15	NDRG2	C1orf61	ATP1B2	PTGDS6	SPARCL15	GFAP	MRVI1	LGI4	CST3	SLC25A18	ACOT11	NTRK2	BAZ2B4	ACSS1	PLIN5	TTYH1	SYNE12	ACSL61	GLUL	PALLD	CPE	NCAN	PREX2	APOE	SFXN5	PPAP2B
ASC2	Habib	2	Astro	GFAP1	CLU3	AQP41	SPARCL16	ID2	ATP1A21	ID4	ZFP36L11	MT31	CST31	FOS	HSPB1	FGFR31	HSP90AA14	SLC14A11	JUN	GPR981	APOE1	MACF13	NEAT16	SLC1A31	NTRK21	ID3	MALAT13	SLC1A21	PTGDS7	AEBP1	C1orf611	PFKFB2	S100B	OGFRL1	MT2A	HSPA1A	AHNAK	GRAMD31	GJA11	NBPF101	AHCYL11	VCAN	UBC	SOX9	ACOT111	AGT	HIF3A1	PRODH1	CPE1
ODC1	Habib	1	Oligo	PLP18	CNP	MIR219-2	MBP6	CERCAM	TF1	MOBP7	SLC44A17	TTLL74	CLDND11	TMEM144	GPM6B4	SCD	MOG	CCP1105	APLP14	OPALIN	QDPR	1974-09-01	CLDN11	PLEKHH1	EDIL3	LAMP2	GPRC5B1	KIAA15984	ABCA2	SOX2-OT	SEPP1	PTMA4	MAL	PTGDS8	TRIM2	QKI3	PCDH94	FTH15	AMER2	TMEM165	PIP4K2A	ERMN	HHIP	CNDP1	MYRF	CRYAB1	ENPP2	CNTN2	RNASE1
ODC2	Habib	1	Oligo	TF2	MOBP8	MBP7	PLP19	CERCAM1	CDK181	ST181	MOG1	TMEM1441	TMEM63A1	DST5	SCD1	PLEKHH11	MIR219-21	SLC5A11	CARNS11	PTGDS9	PXK1	TTLL75	TMEM1651	CCDC88A3	CLDND12	SLC44A18	SYNJ2	ASPA1	ZKSCAN1	CNDP11	DOCK51	CLDN111	ABCA21	ANLN	MAN2A1	FRMD4B1	1975-09-01	SPP11	WSB12	KIAA15985	HAPLN2	MAP71	LDB3	QKI4	NEAT18	SEPP11	PCDH95	PPP1R14A1	RTN43
OPC	Habib	2	OPC	VCAN1	PTPRZ12	TNR	BCAN1	SMOC1	PDGFRA	COL9A1	EPN2	APOD1	SCD51	MARCKS	ABHD2	NRCAM5	OLIG2	SNX22	OLIG1	COL11A1	NOVA1	TNK2	CHL1	LUZP2	SDC3	TAOK31	CSPG5	HTRA1	CCDC50	CD81	CMYA5	SERPINE2	NAV1	GPR56	DNER1	SETD5	LRP1	RP11-161M6.21	SLC22A171	PTN1	NCAM12	NTM6	CST32	PSAP	C1orf612	COL16A11	BCAS12	TMBIM6	CPE2
MG	Habib	2	Micro	CD74	LPAR6	ADAM28	RGS1	RNASET2	CSF3R	C3	SPP12	FYB	MAF1	SAT12	MS4A7	DENND3	CTSB	HLA-DRB1	IL18	CSF1R	MEF2A	FGD2	CSF2RA	C1QB	BHLHE41	SORL11	ZFP36L12	ITGAX	IFI16	MIS18BP1	APBB1IP	TMSB4X3	SLC11A1	SRGAP2	PABPC1	FTL2	MKNK1	SP100	HSP90AA15	MEF2C11	PRPF38B	HLA-E	FRMD4A	NEAT110	ZFP36L2	NAV3	SLC25A37	RNF213	PLXDC2
END	Habib	2	Endo	CLDN5	B2M1	HLA-E2	A2M	EPAS1	TMSB104	SLC2A1	FLT1	VWF	HLA-B	ITM2A	IFI27	IFITM3	IGFBP7	ABCG2	GNG11	TGM2	ABCB1	RGS5	EGFL7	MT2A2	SDPR	BSG	KLF2	TSC22D1	HLA-C	PODXL	ESAM	SRGN	GPR116	APOLD1	FN1	MFSD2A	TAGLN2	VIM1	DUSP11	TM4SF1	XAF11	NFKBIA	SLC16A1	SLC38A5	ARHGAP29	IFITM2	HLA-A	ENG	ITIH5
ast	Darmanis	2	Astro	GPR98	AQP4	BMPR1B	SLC25A18	GFAP	EDNRB	LINC00499	ALDH1L1	CHI3L1	SLCO1C1	IL33	ACSBG1	WIF1	PAPLN	GPR37L1	GLI3	TPD52L1	ACOT11	RP4-673D20.6	A2ML1	LAMA1	PAX6	HSD17B6	LRRC16A	PLA2G5	MT3	STOX1	ADORA2B	GLIS3	RP11-806O11.1	AMOT	SELENBP1	OAF	GABRG1	IQCA1	TRPM3	GABRA2	PREX2	CACHD1	C1ORF61	ADHFE1	FAM189A2	SHROOM3	PRODH	CHRDL1	CYP4V2
end	Darmanis	2	Endo	IFITM1	SELE	CFH	CYSLTR2	ABCG2	CFI	ADCY4	VCAM1	EPAS1	COL1A2	GPX3	ANXA1	CDH6	CYP1B1	DCN	MYH11	PDLIM1	S100A10	GPRC5A	ACTA2	INMT	MYO1B	TFPI	CASQ2	ICAM2	IL6	PTRF	TBX15	ANXA2	LHFP	LAMA2	OSMR	ECM1	OLFML1	GIMAP6	LUM	ABCA9	ZIC4	SERPING1	ADM	ICAM1	COL3A1	TBX18	ASPN	EDNRA	VAMP5
mic	Darmanis	2	Micro	CCL3	CCL3L3	CCL4L1	CCL4	ITGAX	CD74	C1QB	FOLR2	TLR1	P2RX4	ARHGAP25	HLA-DPA1	HAVCR2	FPR1	FAM105A	TREM2	CD14	CD300A	C3	VSIG4	LCP1	PTAFR	PTPN6	LINC01141	HLA-DMA	TRIB1	RGS10	MS4A14	KB-1507C5.4	TCOF1	DAGLB	BATF3	CX3CR1	C1QA	SYNDIG1	FCER1G	SKAP2	ZCCHC6	PDGFB	SERPINB9	RP11-511H23.2	AIF1	GPX1	NKX3-1	HIF1A	RP11-691H4.3
neu	Darmanis	3	Neuro	GABRB2	MYT1L	TAC3	OLFM3	GABBR2	PLCXD3	PCSK2	ZNF204P	STXBP5L	FRMPD4	CAMKV	FGF13	PNMA2	CAP2	LANCL3	SYT16	ROBO2	PCLO	PRMT8	SLC12A5	RP11-145P16.2	TAGLN3	SYTL5	TMEM130	PTPRR	NEFL	MTUS2	SULT4A1	SHANK2	SV2B	VWC2	RP11-1086I4.2	ST8SIA5	KIAA1324	ARHGAP36	DNM1	FAM153B	SLC4A8	KMO	CIT	CNTN4	SNHG14	SUSD4	COL19A1	CACNG8	OXCT1
oli	Darmanis	1	Oligo	MAG	C10ORF90	SH3TC2	CNP	LDB3	RP11-404G16.2	SOX2-OT	MBP	SLC5A11	RHOU	CDK19	ADAMTS18	SGK2	TMEM206	TTLL7	TTL	SCD	PEX5L	C5ORF64	SLC24A2	RAPGEF5	CLMN	HSPA2	RHBDL2	MOSPD2	PRUNE2	FOXN2	DOCK5	COL4A5	MAL	FRMD4B	PRDM8	GPD1	TTLL7-IT1	MYO1D	CA14	TUBA1A	ICK	DBNDD2	ELOVL1	PLEKHG3	MARCKSL1	SFRP1	AC012494.1	STRN	SNX22
ast	Zhang	2	Astro	ETNPPL	GJB6	GJA1	FGFR3	SLC1A2	SDC4	RNF219-AS1	CLDN10	AGT	SLC4A4	GPAM	SLC14A1	ID4	MLC1	MGST1	LINC00982	SLC39A12	NCAN	ATP1B2	CLU	RGS20	PRSS35	SLC13A5	P2RY1	EFEMP1	SOX9	STON2	SFXN5	BBOX1	RP1-68D18.3	GPR125	RP4-673D20.3	GPC5	PRDM16	TRIL	MRVI1	ELOVL2	SLC7A10	SLC25A48	SCARA3	CPE	PSD2	RANBP3L	AC002429.5	LHX2	GLUD1
end	Zhang	2	Endo	APOLD1	SDPR	CD34	TGM2	IFI27	GPR116	TM4SF1	ITIH5	TM4SF18	MECOM	VWF	ANXA3	ITGA1	ABCB1	ATP10A	EDN3	ERG	SLC6A12	HIGD1B	PODXL	MYCT1	EBF1	EMCN	CLDN5	NOSTRIN	ESAM	PTPRB	TBX3	ELTD1	PALMD	LEF1	GNG11	CDH5	LRRC32	SEMA3G	OMD	FN1	CYYR1	RGS5	KIAA1462	COBLL1	SYNE2	IL1RL1	BGN	SMOC2	IGF2
mic	Zhang	2	Micro	SLA	DHRS9	KBTBD8	TNFSF18	IL1A	MSR1	PLEK	PIK3AP1	C3AR1	OLR1	PTPRC	RP11-212I21.4	ZNF812	NLRP3	TLR2	CD83	PIK3CG	SAMSN1	DOCK8	KLHL6	SLC2A5	ATP8B4	IGSF6	CCR5	BCL2A1	GPR183	THEMIS2	MPEG1	IL10RA	HPGDS	RHOH	ANKRD22	RP11-283G6.6	HLA-DRA	GPR34	SH2B3	REL	TNFSF8	IL1B	CD53	LILRB4	BLNK	UBAC2	HLA-DPB1	INHBA	B3GNT5
neu	Zhang	3	Neuro	DLX6-AS1	SYNPR	RELN	CNR1	GAD2	OPRK1	RAB3C	SYT1	KCNC2	ZMAT4	RIMBP2	CHGB	GABRA1	GAD1	PTHLH	RP11-679B19.1	ARL4C	TAC1	SCG2	ZCCHC12	GALNTL6	SERTM1	STMN2	VWC2L	VSTM2A-OT1	SNAP25	INA	SRRM4	DLX1	GDA	SYT4	PGM2L1	KIT	SCN8A	ENTPD3	GPR83	RYR2	KCNQ5	KCNJ3	RTN1	GABRG2	SV2C	ZNF804A	GRIN3A	DLX6	PCP4L1
oli	Zhang	1	Oligo	UGT8	PLP1	ERMN	CNDP1	CLDN11	CDH19	TF	FOLH1	KLK6	CNTN2	MOBP	ST18	ERBB3	MYRF	MOG	CLCA4	SLAIN1	OPALIN	ENPP2	CYB5R2	HHIP	QDPR	CTNNA3	PAIP2B	AC018647.3	ANLN	GJB1	LINC00844	LPAR1	CLDND1	CARNS1	PIP4K2A	BCAS1	TMEM144	RP11-597D13.7	CREB5	ZNF488	C21ORF91	PLCL1	2019-09-04	NINJ2	CD22	KCNH8	FA2H	CERCAM	TRIM59
Astro	Li	2	Astro	ADGRV1	SLC1A2	RNF219-AS1	GPM6A	GPC5	SLC1A3	COL5A3	AQP4	DTNA	PITPNC1	BMPR1B	HPSE2	RANBP3L	AC002429.2	ZNF98	SLC14A1	TPD52L1	RYR3	NKAIN3	PAMR1	LSAMP	SLCO1C1	ETNPPL	CARMIL1	MIR99AHG	AC008957.2	LINC00499	SLC4A4	SLC25A18	NHSL1	GNA14-AS1	TNIK	SFXN5	CTNNA2	GLI3	GJA1	ZNRF3	FGFR3	ACSBG1	GLIS3	NPAS3	PRODH	MSI2	AHCYL2	MGST1	RGS20
Endo	Li	2	Endo	CLDN5	RGS5	EBF1	ADIRF	IFI27	ABCB1	NDUFA4L2	EPAS1	FLT1	COBLL1	HERC2P3	ITIH5	ATP10A	ITM2A	LEF1	ID1	HIGD1B	MECOM	GNG11	NOTCH3	B2M	A2M	HLA-E	PODXL	SLC38A5	ABCG2	ADGRF5	ESAM	EEF1A1	DCN	TGM2	ID3	DUSP1	RPS6	TAGLN2	RPL41	SLC7A5	IGFBP7	RPS28P7	KLF2	IFITM3	ARHGAP29	RPL3P4	SLC2A1	CAVIN1	MYL9
ExN	Li	3	Neuro-Ex	RALYL	KCNQ5	MLIP	PHACTR1	CELF2	LDB2	DLGAP2	RYR2	STXBP5L	KALRN	AL596451.1	PTPRD	MIR137HG	AC067956.1	IQCJ-SCHIP1	DPY19L2P1	FAM153B	AC019211.1	LY86-AS1	SATB2	FAM153C	AL117329.1	FSTL4	LINC01250	OLFM3	CHRM3-AS2	PTPRR	LINGO2	KHDRBS2
InN	Li	3	Neuro-In	DLX6-AS1	CNTNAP2	AC134511.1	ZNF385D	ERBB4	KCNC2	GAD2	GRIP1	SYNPR	ADARB2	GAD1	GRIP2	GRIK2	GALNTL6	CNTN5	KIAA1217	IGF1	TENM3	SNRPN	BTBD11	ZMAT4	ROBO1	AC098864.1	FSTL5
Microglia	Li	2	Micro	APBB1IP	DOCK8	ADAM28	AC120193.1	P2RY12	CD74	PLXDC2	CSF3R	C3	TBXAS1	FYB1	SAMSN1	C1QB	PTPRC	C1QC	FGD2	SYK	TREM2	AP003481.1	LST1	C1QA	INPP5D	HLA-DRA	FAM177B	ITGAX	CX3CR1	TYROBP	CD86	CSF1R	LPAR6	ATP8B4	OLR1	AL139125.1	PIK3R5	RGS1	LAPTM5	DOCK4	CD53	AC008691.1	SFMBT2
Oligo	Li	1	Oligo	MBP	PLP1	ST18	SLC44A1	RNF220	TMEM144	MIR219A2	CTNNA3	MOBP	CLDN11	TF	SLC5A11	TTLL7	MOG	MAG	CNP	PIP4K2A	MAP7	TMEM165	MAN2A1	ENPP2	CDK18	CRYAB	CARNS1	UGT8	QKI	FRMD4B	LINC00609	ABCA8	ASPA	EDIL3	CERCAM	FRMD5	APLP1	CNDP1	IL1RAPL1	SLC24A2	DOCK5	PLEKHH1	COL4A5	CLDND1	FA2H	PCSK6	DPYD
OPC	Li	2	OPC	LHFPL3	TNR	PCDH15	AC004852.2	DSCAM	PTPRZ1	LRRC4C	VCAN	LUZP2	COL9A1	XYLT1	NOVA1	AL353784.1	MEGF11	SEMA5A	EPN2	LHFPL3-AS1	KCNMB2-AS1	AGAP1	NOVA1-AS1	CA10	BCAN	MMP16	STK32A	GPR17	NLGN1	DPP6	CHST11	FERMT1	SLC35F1	PDGFRA	PLPPR1	AL445250.1	SMOC1	ASIC4
[truncated: 663 more columns]
