# Supplementary material for: Transcriptomic and cellular decoding of regional brain vulnerability to neurogenetic disorders
Source: Nat Commun. 2020 Jul 3;11:3358. doi: 10.1038/s41467-020-17051-5 (PMC7335069; doi:10.1038/s41467-020-17051-5)
Supplement: Supplementary file 9 — Supplementary Data 6 [file 41467_2020_17051_MOESM9_ESM.xlsx]

## Sheet: Sheet1
X_LCL	21_brain	21_LCL
ASMTL	BACH1	AGPAT3
BCOR	SOD1	B3GALT5
CD99	IFNAR2	BACH1
CENPI	IFNAR1	BTG3
DDX3X	IFNGR2	C21orf128
EIF1AX	SON	C21orf59
EIF2S3	MRPS6	C21orf88
FAM122B	MORC3	CBS
FUNDC1	WRB	CLDN14
GPR174	B3GALT5	DONSON
GTPBP6	PDE9A	FTCD
FAM120C	RRP1B	GART
IL2RG	PDXK	IFNAR1
KDM5C	PFKL	IFNAR2
KIF4A	LRRC3	IFNGR2
RPL10	PCNT	KCNJ6
MORF4L2	PRMT2	LRRC3
MPP1	BTG3	LSS
P2RY8	TCP10L	MRPS6
PGK1	C21orf59	NCAM2
PIM2	RUNX1	PDE9A
PIN4	TMEM50B	PFKL
PJA1	GART	PRMT2
PLCXD1	DONSON	RIPK4
PNPLA4	CRYZL1	RRP1B
PRKX	CLDN14	RUNX1
RBBP7	BRWD1	S100B
SLC25A14	C21orf88	SOD1
SLC25A6	RIPK4	SON
SMC1A	C21orf128	TFF1
SYAP1	WDR4	TMEM50B
TAF1	CBS	WDR4
ZRSR2	PTTG1IP	WRB
UBE2A	FTCD
UPRT
USP9X
KDM6A
XIST
DHRSX
ZFX
