# Supplementary material for: Transcriptomic and cellular decoding of regional brain vulnerability to neurogenetic disorders
Source: Nat Commun. 2020 Jul 3;11:3358. doi: 10.1038/s41467-020-17051-5 (PMC7335069; doi:10.1038/s41467-020-17051-5)
Supplement: Supplementary file 10 — Supplementary Data 7 [file 41467_2020_17051_MOESM10_ESM.xlsx]

## Sheet: PolySyndrome_MSNs_Extended_Data
gene
TSPAN6
DPM1
SCYL3
C1orf112
GCLC
NFYA
NIPAL3
LAS1L
ENPP4
SEMA3F
ANKIB1
BAD
LAP3
CD99
HECW1
MAD1L1
LASP1
SNX11
TMEM176A
M6PR
CYP26B1
ICA1
DBNDD1
ALS2
CASP10
CFLAR
TFPI
RBM5
SARM1
PLXND1
AK2
FKBP4
RBM6
CAMKK1
NDUFAB1
PDK4
SLC25A13
ST7
CDC27
HCCS
DVL2
UPF1
SKAP2
SLC25A5
THSD7A
LIG3
RPAP3
SPPL2B
PRKAR2B
MSL3
CREBBP
PON1
CROT
RHBDD2
SOX8
IBTK
PDK2
ITGA3
ZFX
C19orf60
CRLF1
TMEM98
MAP3K14
ABCC8
CACNG3
AP2B1
TAC1
ZNF263
CX3CL1
SPATA20
MAP3K9
RALA
BAIAP2L1
AGK
ALDH3B1
TTC22
PHTF2
FARP2
USH1C
GGCT
IFRD1
COX10
GTF2IRD1
PAF1
VPS41
ELAC2
SCIN
ARSD
PNPLA4
CCDC124
CEACAM21
PAFAH1B1
KIAA0100
GAS7
TRAPPC6A
MATK
ST7L
RPUSD1
LUC7L
BAIAP3
PIGQ
E2F2
PSMB1
SYN1
JARID2
CDKL5
CYTH3
CYB561
SPAG9
AASS
MPND
MGST1
CRY1
NFIX
ST3GAL1
MMP25
IL32
PKD1
HEATR5B
SEC62
RPS20
CSDE1
UBE3C
REV3L
MASP2
TRAF3IP3
POMT2
VTA1
BAZ1B
RANBP9
METTL13
ZNF207
UQCRC1
CD9
NCAPD2
IFFO1
GIPR
NISCH
STAB1
FUZ
HFE
FYN
FMO1
CLCN6
MRC2
TSPAN9
BTBD7
ABHD5
AKAP8L
UTP18
RNF216
TTC19
PTBP1
SYT7
LARS2
PIK3C2A
PLAUR
ANLN
WIZ
RABGAP1
QPCTL
PPP5C
CEP68
MAP4K3
ZBTB32
TYROBP
TMEM159
GABRA3
BRCA1
ERCC1
SEMA3B
MBTPS2
PRICKLE3
EXTL3
ELOVL5
ALOX5
CALCOCO1
UBR7
MAP4K5
EHD3
CLDN11
MVP
RWDD2A
CLK1
POLR3B
RNF14
DNASE1L1
DDX11
HEBP1
TACC3
POLA2
ZC3H3
CAPN1
MDH1
SLC30A9
MTMR11
COX15
CCDC88C
YAF2
WAS
NUDCD3
ISL1
CHDH
GLT8D1
ATP2C1
SLC38A5
RALBP1
RUFY3
CNTN1
SLC11A1
WWTR1
AGPS
ATP1A2
TTC27
ZNF582
PRDM11
SYT13
SNAI2
HGF
NCDN
MNAT1
SPAST
NRXN3
OSBPL5
GABRA1
SLC45A4
RNF10
ZNF839
ZDHHC6
GRAMD1B
RNH1
NDUFS1
RB1CC1
ERP44
ALAS1
AKAP11
ABCC2
GCLM
UBR2
EHD2
CCDC28A
RRAGD
PHF20
HSD17B6
NR1H3
TYMP
NCAPH2
TOMM34
KPNA6
VIM
CD44
KCNG1
AGPAT4
MIPEP
PRKCH
B4GALT7
TNFRSF1B
VEZT
BRD9
SNX1
TBPL1
ARNTL2
BCLAF1
SLC39A9
TFB1M
RABEP1
BAK1
GRN
SARS
RANBP3
TSSC1
PNPLA6
ZCCHC8
ABCF2
FUT8
GAB2
ATP6V0A1
PIAS1
APBA2
MAP2K3
RNF19A
GABARAPL2
SH3YL1
FAM136A
VCL
DEPDC1B
NSMAF
ADSS
TIMP2
RFC1
TBC1D23
CUL3
MYOM2
ZZZ3
USP2
TUBG2
FLT4
NSUN2
MFAP3
MRI1
METTL1
AGA
PI4K2B
MAT2B
EDC4
TRIO
VCAN
SKIV2L2
ZFYVE16
C6
RAI14
PNKP
PHLPP2
STAU2
PQLC2
PHF23
CDH10
INPP4A
RAB27B
PSMA4
LSG1
PARP3
TNC
THAP3
DCUN1D1
LCP2
ADRB1
CUL7
CTNNA1
PHKA2
CNTLN
EPHA3
HSPA5
GEMIN8
OFD1
GPM6B
PREX2
WDR37
CTPS2
ATP6V1H
POLR2B
ARAP2
TPR
KIAA0556
DTNBP1
XK
C12orf4
WWC3
ARHGAP6
MAP4
GOPC
HDAC9
NOP16
RRM2B
ZNF800
SNX29
MRPS10
RSF1
FAM120A
H6PD
PER3
LTBP1
RFC2
ARID1B
CLPTM1L
PPP1R3F
PTCD2
JKAMP
ARHGEF5
MAPK9
BCAR1
FAM160A2
HERPUD1
HEBP2
PLEKHA5
SIKE1
FNIP2
TTC17
FOXN3
AKR7A2
MRTO4
USE1
ANAPC4
KCNQ1
TRAPPC3
THRAP3
PHPT1
ARID4B
OPN3
SDCCAG8
PTPRN
HHAT
KIF1B
FOXC1
ATP9A
CHRDL2
FAM168A
GALC
NOP58
CUL1
FAM114A2
CYFIP2
EIF2AK2
USP36
CCDC85A
PUM2
ZNF280C
RC3H2
TRAF3IP2
DCBLD2
GDI2
ATG5
TMCC3
MTA3
USP13
ATP11B
PPP1R12A
RASGRF1
CAMK2B
POLR3E
ATP2B4
ZC3H11A
DGKG
FLYWCH1
PARP12
ALDH18A1
MXD1
DNAJC25
SLC2A3
CTDP1
CCAR1
OGFR
GNA15
SNRNP40
QSER1
ACAA1
LZTS1
NCKAP1
MRPS35
GUCY1B3
TNK2
GPBP1
CS
ELMO2
POLD1
SEZ6
EIF4B
GLTSCR1
RPL18
ISOC2
U2AF2
EPN1
ZNF275
GPC1
HAGH
CASP8
LIMCH1
TSPAN32
WISP2
ST3GAL6
ATP2C2
HIPK2
TNPO3
RFXANK
TMEM161A
LPAR2
CTSA
SLC12A2
SNX24
FAR2
BCAS1
CHI3L2
SBNO2
HMG20B
CALCRL
ANKS1A
ZNF76
SLC9A3R2
NTHL1
UHRF1BP1
GNAI3
IPO5
OAT
PKN2
WDR18
TRAM2
NTN1
DGKA
ERBB3
ANKRD44
KARS
ADAT1
PDIA5
SPEN
ZC3H15
MAP2K4
SNAP91
SLK
GSTO2
ASB1
ME1
TBC1D1
MTHFD2
SLC9A7
FOXJ2
YBX1
CTNNA2
ELAVL1
DIP2B
SMARCD1
KDM4A
SLC9A3
ASPM
ELOVL1
ZNRD1
ZBTB11
ATXN3
GOLGA5
FGFR2
LRRC40
EML1
THUMPD1
ATG2B
ARFGEF1
MTFR1
FECH
MYO9A
PFKP
SP100
KLF6
NEO1
TRAM1
TNFRSF1A
CACNB1
EVI5
STOML1
DHX29
DNTTIP2
TP53BP1
RRP15
RHOA
DHX8
PRKCZ
IARS2
SYT1
NAV3
IDH3G
ROGDI
PDZD4
ATP2B3
ROCK1
PDK3
HYAL2
HDAC4
RASSF1
FGFR3
COASY
OTUD5
TFE3
ACSL4
INPP5A
GPKOW
GRIPAP1
FTSJ1
REEP1
ATP11A
POLR1A
LAPTM4A
TTC7A
IP6K2
SRBD1
KIF2A
RASGRP2
PSME4
IFT80
SIRT2
PPP2R5B
PITX1
NUP133
NUCKS1
VPS35
DNAJA2
KCNAB2
CLEC2D
FUNDC1
MAOB
TGFBR3
KIAA1107
ATP1B3
NEDD4
PIGB
MAPK6
RAB27A
UFD1L
LRP6
IKBKAP
NUCB2
PFN2
SPTB
DAPP1
EXOC5
FSTL3
RNF126
JMJD6
POLB
ST6GALNAC1
WIPI1
FRMPD1
GBA2
NDST1
AP3M2
TESK2
PTPN21
CAMK2A
TCOF1
CDC42
OSBPL3
RAD18
ATP2B1
TRPM5
NCK2
MAP4K4
MGAT4A
RPL31
WDR1
RPS6KA2
VASH1
LMCD1
WBSCR22
SEL1L
ATP6AP1
TRIB2
DAZAP1
MBD3
FAM50A
FAM3A
MYO3B
CYBRD1
SLC6A15
PRKACA
ACTN1
ZFYVE26
RPS6KA6
EPN2
PTPN18
LIMS2
SPEG
LNX1
ALDH3A2
TFRC
SREBF1
AFF4
UBE2D1
RHOBTB1
SMC1A
HSD17B10
MARK2
HMMR
TRNT1
ACADVL
FBXW11
CRMP1
EVC
DERL2
SIDT1
NDE1
MRVI1
TMEM38A
AP1M1
PVR
SCARB1
PANX2
ALPK1
LLGL2
PDE8A
NLE1
SMARCE1
ADAM11
PPP2R3A
FRY
PICALM
NSF
GLI2
CLASP1
MRPS34
NOTCH3
CLNS1A
PPP2R2C
EED
SNCB
TSG101
ATP2A3
MGLL
NTN4
BCS1L
DPP8
ZNF532
SCARF1
LMAN1
IPCEF1
ENO1
TUBE1
ARHGEF10L
WSCD2
KCNQ2
ACTR6
SRI
EIF4G3
SEMA3A
SEMA3C
TTC38
ACAT1
ZNF638
ADD2
RASAL2
ZNF37A
MARK3
FOSL2
CACNG4
FRYL
TMEM131
FSCN1
ACTB
DLG1
RAB7A
BCAP29
SEC31B
SART3
EXOSC7
REXO2
PTPN23
MLH1
UNG
FMO4
RGS11
SPAG5
TPD52
TRAF4
PAG1
GPATCH1
NT5C2
MCAM
GPC4
RAP1GAP
MAP2K7
DGKD
CTTNBP2
RARB
TOP2B
TM9SF3
DNAJC10
GTF3C1
IL4R
USP33
SNRPA
EXOSC5
DYNC1I2
SIRT6
POLD3
ACTN2
CAPZB
GPR137B
FGFR1
FBLN1
MAP2
PIAS2
AMPH
ARAF
MCCC1
FAP
PIK3C3
N4BP2
TULP3
SYNJ2
ADCY2
PPP2R5C
GNB1
EDN1
ADCYAP1R1
PCM1
CBFA2T2
PKD2L2
SDF4
TOLLIP
UBE2D4
CLUL1
RUNX1T1
THOC1
FKBP7
SLC1A3
XRCC5
LXN
MKNK1
TNS1
REXO1
SAR1A
RAPGEF3
CIC
FDFT1
OPHN1
KIF22
PGM1
DDX1
DNM2
EPB41L2
KEAP1
SLC35C2
RIF1
RAB21
SLC4A4
SMARCA2
COL5A3
SRCAP
CNOT4
PSEN1
CLDND1
RBL1
DLGAP4
RSBN1
MAGI3
OSTM1
CDH7
PCNP
ARG2
MEF2C
PKP1
UBA5
STK17B
ZNF510
JMJD4
AACS
KIAA0141
PCDHB4
HSPB11
PHLPP1
ATP8B1
SMARCD3
STRADB
ME2
C5orf22
CCNT2
FAM135A
EPB41L3
COBLL1
SERTAD4
TRAF5
MRPL22
GEMIN5
OPRK1
NFE2L1
SEMA5B
GSK3B
ITGB5
ERC1
XPO1
RNF13
PALB2
DOPEY1
BCKDHB
ULK2
GRHL2
TNPO1
PLOD1
ITGAE
DIS3
PIBF1
TDRD3
PDS5B
OXCT1
RRAGB
CYLD
ZNF586
RPS5
FAT1
YTHDC1
SMAP2
PPIE
ZMPSTE24
STARD7
NOA1
REST
SSH1
GSTP1
WBP11
EIF3I
TXLNA
NCOA1
AGBL5
RAB10
HADHA
MAPRE3
CAD
CD59
CD82
ATRX
MYNN
PREP
WDR47
WDFY1
SLC25A24
MAP3K4
PILRA
ABCB1
CPNE3
RRN3
CTTN
DDHD2
TTC39A
EPS15
MGST2
CHERP
ATG16L1
USP40
POMGNT1
RAD54L
MAST2
DNAJA1
B4GALT1
DIMT1
EIF2AK1
EPDR1
SNX10
SEPHS1
MRPL28
HBQ1
ITPKC
RBM22
TMED2
ZFAND6
HUWE1
ZW10
ALG9
ACOX3
PPP1R15A
HSD17B14
TRIP6
FTL
SRRT
BAX
NLK
PIGS
ADAMTS2
ATXN7L3
PGS1
PSMC5
LPCAT2
GNAO1
OGFOD1
SH3BP2
NOP14
ADD1
L2HGDH
TXNDC16
C14orf166
NID2
GMCL1
SF3B2
GNAS
DNM1L
PTHLH
ERGIC2
CASS4
PIR
CNOT3
DDX18
KHSRP
GNA11
ASAP3
EDEM2
DNMT3B
REM1
TPX2
PDRG1
EPB41L1
ANKRD10
TGDS
DOCK3
COQ9
KIF9
PPP1R13B
SMOX
FKBP1A
NSFL1C
C20orf194
MAVS
XRN2
TESC
SNX5
MAPKAPK5
RBBP9
ANAPC5
SLC23A2
OAS1
PXN
SIRT4
RPH3A
KIF16B
TRMT6
CHGB
PEBP1
BRAP
NOS1
FUS
IGBP1
GRAMD1A
FXYD3
HEPH
GANAB
GMIP
MLF2
DDX24
ARHGAP4
DHX32
RCOR1
LTBP4
BLVRB
SLC9A1
SPTLC1
PAPOLA
CCNK
YPEL3
NDUFB2
NUDC
MAEA
STRN4
TFAP4
PDCD7
SPG21
DNAJB11
CHRD
GNPTG
ZNF268
GOLGA3
PABPC4
MCOLN1
USP48
EFNB1
PDPR
AARS
GLG1
KIF4A
TNRC6A
PLEKHG2
PITPNM2
EXOC1
RBM27
OSBPL8
DTX2
PUS7
LAMB4
NRCAM
LAMB1
DLD
WDR7
TXNL1
CMTM6
RAPGEF4
FH
TF
ALKBH5
SPAG7
ZFHX4
SLC17A6
ZC3HC1
ANGPT2
CD200
PSME1
PPP2R3C
HAUS4
OSGEP
SLC22A17
RNF31
SCFD1
HECTD1
HNRNPC
SUPT16H
SEMA6A
TYRO3
TBX15
MYL6
TEKT2
UNC13D
DPYSL2
GPATCH2
NUP50
COMT
ECHDC1
HDAC6
GABRP
CDC6
CDC23
AAAS
CBX5
MSH2
DHPS
HOOK2
ARCN1
EPB41L4B
TMEM38B
PSMD5
PTGS1
CRAT
NANS
CWF19L1
SEMA4G
BLNK
SORBS1
CRTAC1
BAMBI
WAC
NUBP2
HIVEP1
TREM2
FKBP5
SRPK1
BRPF3
MRPS18A
TMEM14A
EFHC1
HSP90AB1
CDC5L
ITPR3
ZNF184
IFT74
ABL1
ACOT7
SH3GLB1
CDC7
PCSK5
SCD
TMED1
ABLIM1
ERMP1
RAB18
NRP1
PRTFDC1
PALMD
TSPAN15
H2AFY2
MAST3
MZF1
OCEL1
MYO9B
KCNK6
PSMD8
STX1B
HSD3B7
SETD1A
BCL7C
ATP5D
HNRNPM
NDUFB7
TIMM13
POLR2E
GADD45B
PALM
MKNK2
ARVCF
TRMT2A
ZDHHC8
MED15
SNAP29
CRKL
LZTR1
CECR2
SMARCB1
P2RX6
DERL3
SLC7A4
BCL2L13
DDT
CABIN1
TBC1D10A
SUSD2
SF3A1
GGT5
RNF215
SEC14L2
PPIL2
SNRPD3
PES1
MAPK1
PRODH
PPM1F
CYTH4
DGCR14
MFNG
CARD10
LRP5L
PLA2G3
GGA1
HIRA
SH3BP1
LGALS1
HPS4
SRRD
GCAT
ANKRD54
MICALL1
POLR2F
SOX10
DEPDC5
PICK1
CENPM
DDX17
TCF20
HSCB
TOMM22
FBXO7
GTPBP1
CYB5R3
DNAL4
LMF2
RHBDD3
PACSIN2
TTLL1
RASL10A
AP1B1
HMGXB4
TOM1
NEFH
MCAT
MCM5
ARSA
TSPO
RASD2
TTLL12
CBX7
PDGFB
RPL3
ZMAT5
SYNGR1
ASCC2
MTMR3
APOL4
MYH9
SAMM50
TXN2
FOXRED2
EIF3D
TNRC6B
SGSM3
PVALB
SLC25A17
FAM118A
KCTD17
ST13
EP300
CHADL
RANGAP1
PHF5A
ACO2
POLR3H
TRMU
PMM1
BRD1
ZBED4
MLC1
HDAC10
KCNK10
ABHD4
FKBP3
SDR39U1
PRMT5
AP4S1
SOS2
CDKL1
PYGL
PSMC6
CGRRF1
ATP6V1D
PSMA3
TIMM9
GSTZ1
KIAA0586
SAMD15
AHSA1
DAAM1
ISM2
RIN3
LGMN
ALKBH1
SNW1
CHGA
ITPK1
DHRS7
PPM1A
ERH
HIF1A
EIF5
DICER1
ZFYVE21
MTHFD1
ZC3H14
TELO2
VRK1
PSMC1
PAPLN
RPS6KA5
C14orf93
PSMB5
YY1
ACIN1
TRIP11
APEX1
ARHGAP5
SRP54
CPNE6
PCK2
KIAA0391
PSMA6
NFKBIA
BRMS1L
REC8
TM9SF1
SEC23A
GMPR2
RABGGTA
NFATC4
PLTP
PCIF1
TRPC4AP
PYGB
ABHD12
PROCR
GINS1
ZMYND8
MYBL2
NDRG3
NFATC2
RIMS4
STK4
ADNP
PFDN4
CSTF1
TPD52L2
DNAJC5
CTSZ
PRPF6
TUBB1
PSMA7
TCFL5
DIDO1
NKAIN4
EEF1A2
PTK6
C20orf27
CDC25B
ARFRP1
TRIB3
RASSF2
CSNK2A1
CDS2
SNPH
SIRPB1
SEC23B
PLCB4
MYL9
TM9SF4
POFUT1
SAMHD1
KIF3B
NOP56
MANBAL
IDH3B
MAPRE1
JAG1
SNTA1
E2F1
RPRD1B
PXMP4
CHMP4B
SLC32A1
CST3
ACTR5
WFDC2
AHCY
DHX35
MAP1LC3A
PIGU
ACOT8
ZNF516
CDH20
ADNP2
RBFA
USP14
VAPA
METTL4
LPIN2
MYL12A
CEP76
ST8SIA5
CEP192
RNMT
SMAD7
LIPG
RNF125
ANKRD12
POLI
MIB1
RBBP8
RIOK3
CSTF2
PSMD10
ATG4A
STS
TBL1X
GPR143
PGRMC1
POLA1
NKAP
NXT2
ALG13
MOSPD1
AMMECR1
CHRDL1
GLRA2
XIAP
STAG2
SYP
PLP2
PLS3
NAA10
SMARCA1
RBBP7
KCND1
FMR1
SLC35A2
PQBP1
PCSK1N
EMD
TAZ
PGK1
MAGT1
UBL4A
EEA1
RP2
USP11
PCYT1B
HTATSF1
PCDH11X
PIN4
PORCN
MAGED2
SRPX2
SYTL4
GLA
BEX4
NALCN
HTR2A
NDFIP2
TNFSF13B
FNDC3A
CAB39L
KLF5
STK24
DNAJC3
ARHGEF7
MRPS31
SLC25A15
KPNA3
FLT1
DGKH
INTS6
DHRS12
CLN5
TRADD
MAPK3
NUTF2
NUP93
NFAT5
LONP2
N4BP1
ARL2BP
PLLP
DHODH
CCL17
ACD
POLR2C
PARD6A
ZNF821
MMP15
CYB5B
NME3
PSMD7
SETD6
SLC38A7
VAC14
COG4
SMPD3
SLC7A6
PLA2G15
ESRP2
WDR59
MON1B
CMC2
AXIN1
HCFC1R1
MLYCD
MPG
NECAB2
WFDC1
COTL1
USP10
CRISPLD2
TSC2
ZNF500
NME4
ABCC1
NARFL
MTHFSD
CLCN7
HAGHL
FAM173A
SLC7A5
METRN
FBXO31
STUB1
NUBP1
UBE2I
CRYM
GSPT1
ZNF174
CLUAP1
EARS2
GGA2
CPPED1
HMOX2
DNAJA3
SALL1
TOX3
RBL2
QPRT
PYCARD
RPGRIP1L
MAZ
CDIPT
BCKDK
NOMO1
SLC6A2
RNF40
AAGAB
LACTB
CORO2B
CSK
TRIP4
MTFMT
AP3B2
ACSBG1
IGDCC4
RAB11A
TTC23
CD276
RPAP1
TMEM87A
CEP152
ATP8B4
GABPB1
TJP1
BMF
SCG3
DNAJC17
EIF3J
SPG11
VPS18
MYEF2
SGK3
ZDHHC2
TRIM35
ZFAND1
CA2
FZD3
RIPK2
NBN
DECR1
IMPAD1
SFRP1
LAPTM4B
UBE2W
NIPAL2
IKBKB
PLAT
STK3
GDAP1
RAB2A
EIF3E
ESRP1
WISP1
NDRG1
ZC2HC1A
ARMC1
NCALD
SNX16
GSDMD
TSTA3
EEF1D
SQLE
SH2D4A
INTS10
SLC39A14
DCTN6
GSR
UBXN8
ERICH1
NEFM
TUSC3
ARHGEF10
KLHDC4
MCM4
ASAH1
BNIP3L
MAN2B1
NUCB1
GYS1
ECH1
SNRNP70
RELB
FCGRT
PIH1D1
PPP1R13L
PEX11G
ERCC2
PLEKHJ1
SLC17A7
SF3A2
OAZ1
TRMT1
STX10
DMPK
CLEC4M
TBC1D17
CCDC130
PTOV1
NOVA2
SGTA
SNAPC2
C19orf53
TIMM44
CCDC61
VRK3
OLFM2
AKAP8
ILVBL
ZNF419
SLC1A6
POP4
CCNE1
URI1
PDCD5
ANKRD27
TIMM50
DYRK1B
GPI
AKT2
PIAS4
NUMBL
CCDC94
TBCB
FSD1
POLR2I
SLC1A5
PRKD2
TJP3
APLP1
CCDC9
HNRNPUL1
BBC3
ATP5SL
MRPL4
SIGLEC8
GLTSCR2
ICAM5
TYK2
CDC37
NAPA
RABAC1
ATP1A3
MEGF8
KDELR1
CYTH2
CARD8
LIG1
PLA2G4C
HAS1
RAB3D
TMEM205
RASIP1
BCAT2
MIER2
WDR83OS
GCDH
MAST1
PRPF31
TFPT
PIK3R2
RAB3A
PDE4C
ISYNA1
CRTC1
COPE
ARMC6
MAG
TMEM59L
LSR
FKBP8
GSK3A
ATP13A1
ZNF574
SIPA1L3
ZNF85
ETHE1
CADM4
AVL9
GTPBP10
CDK6
PMPCB
DNAJC2
TWISTNB
PON2
ITGB8
HBP1
DUS4L
SP4
CBLL1
DLX5
PTN
MPP6
DFNA5
ZC3HAV1
TTC26
OGDH
ADAP1
H2AFV
CAV2
LMBR1
DNAJB6
LFNG
HOXA6
IQCE
VIPR2
TSPAN12
SSBP1
HIBADH
TAX1BP1
CHN2
ABHD11
FKBP14
STX1A
GARS
CASP2
CHCHD2
NPTX2
PDAP1
BUD31
ZKSCAN1
SNX8
NUDT1
PTPRZ1
TAF6
WASL
AIMP2
PCOLCE
RBM28
USP42
IMPDH1
AP1S1
MOGAT3
C1GALT1
PLOD3
RPA3
ZNHIT1
GLCCI1
PHF14
TMEM106B
TSPAN13
AHR
GIMAP2
GLI3
PSMA2
MRPL32
BLVRA
RHEB
PRKAG2
AEBP1
POLD2
GCK
BCL7B
YKT6
EIF4H
LIMK1
SLC1A1
FKTN
FSD1L
CNTNAP3
SPIN1
PRUNE2
MEGF9
TGFBR1
SEC61B
LHX6
PTGR1
SUSD1
AMBP
DNM1
ENG
AK1
CDC37L1
TBC1D13
DOCK8
KANK1
ELAVL2
FUBP3
RGP1
MPDZ
DDX58
EDF1
PIP5K1B
GLIS3
BAG1
RAPGEF1
NPDC1
SETX
SH3GL2
ABCA2
SHB
EXOSC3
DVL1
PDLIM1
CCNJ
HPS1
PHYH
RASSF4
DNMBP
RAB11FIP2
CXCL12
ERLIN1
TRDMT1
DDX50
MAPK8
SEC23IP
ATE1
NSMCE4A
CDH23
SPOCK2
PPP3CB
BMPR1A
LIPA
LZTS2
SFXN3
NPM3
GBF1
ARHGAP21
CUEDC2
SUFU
ANKRD26
ACBD5
LHPP
LARP4B
MTPAP
SH3PXD2A
MAP3K8
GLRX3
SORCS1
XPNPEP1
SMC3
TFAM
CCDC6
CUL2
CCNY
RPL28
DNAJC12
TBC1D12
GIT1
FBXL20
UBTF
PSMD3
CASC3
RNF43
ASPA
DHX40
TUBD1
GOSR2
PNPO
RPS6KB1
CDK5RAP3
CBX1
PIGL
GALK1
INTS2
RNF167
SLC25A11
RASD1
RAI1
NUP88
C1QBP
BLMH
CPD
GOSR1
CCDC47
MED31
DRG2
FTSJ3
AKAP10
B9D1
UTP6
DDX5
C17orf75
PSMD11
LGALS3BP
CCL2
PEX12
DHX58
RAB5C
MLX
ABI3
EZH1
PPP1R9B
COL1A1
SGCA
MRPL27
LRRC59
RND2
ALOX12
HDAC5
MPP2
SMURF2
EFTUD2
PRKAR1A
EFNB3
FAM20A
YWHAE
RANGRF
MAP2K6
DHRS7B
WSB1
SLC9A3R1
TMEM104
VTN
IFT20
CDR2L
ALDOC
SUPT6H
RAB34
OCIAD1
DCUN1D4
USP46
CHIC2
KIAA1211
NFKB1
MANBA
UBE2D3
MAPK10
ELF2
NDUFC1
TBC1D9
ZNF330
INPP4B
CPE
RPL34
WFS1
GRPEL1
GAR1
TRIM2
TBC1D19
STIM2
MFSD10
GLRB
UFSP2
KLF3
KLHL5
FAM149A
NCAPG
DDX25
CRYAB
HTATIP2
CTSC
ZBTB16
ELP4
FNBP4
B3GAT1
HSPA8
VWA5A
DNAJC4
SIAE
DTX4
ATG2A
EHD1
OSBP
DCPS
MS4A6A
MS4A4A
CPT1A
CCDC86
PRPF19
TMEM109
CHORDC1
PANX1
ARHGEF17
CEP164
[truncated: 5,972 more rows]
